# Supplementary material for: Transcriptional profiling of Pseudomonas aeruginosa biofilm life cycle stages reveals dispersal-specific biomarkers
Source: Front Microbiol. 2026 Apr 16;17:1826561. doi: 10.3389/fmicb.2026.1826561 (PMC13128677; doi:10.3389/fmicb.2026.1826561)
Supplement: Supplementary file 1 [file Table_1.xlsx]

## Sheet: Sheet1
Table S1: gene transcripts normalised by length and gene expression comparison between pairs.
Shaded comparisons have values above cut-off thresholds (Log2 fold-change≥1; adjusted P-value≤0.01)
Gene name	Locus tag	RPKM (reads per kilobase million)										Biofilm - Attachment		Attachment - Dispersal		Biofilm - Dispersal		Dispersal (P) - Dispersal (B)		Gene Product
		Attachment (1)	Attachment (2)	Biofilm Maturation (1)	Biofilm Maturation (2)	Biofilm Maturation (3)	Dispersal - Planktonic phase (1)	Dispersal - Planktonic phase (2)	Dispersal - Biofilm phase (1)	Dispersal - Biofilm phase (2)	Dispersal - Biofilm phase (3)	Log2 fold-change	P-value	Log2 fold-change	P-value	Log2 fold-change	P-value	Log2 fold-change	P-value
dnaA CDS	PA0001	485.23	487.92	454.77	413.15	427.68	358.39	329.52	373.17	405.62	408.62	0.438009	0.00131678	0.67988	1.53472e-07	-0.12875	0.375448	0.190157	0.356695	chromosome replication initiator DnaA
dnaN CDS	PA0002	740.82	692.63	739.13	646.63	627.51	558.29	501.02	459.18	482.78	510.74	0.360422	0.0307511	0.616475	5.50748e-06	-0.142088	0.393511	-0.126794	0.567036	DNA polymerase III subunit beta
recF CDS	PA0003	502.38	451.25	526.31	522.9	536.78	192.77	149.41	245.74	240.62	232.96	0.121082	0.412816	1.65566	4.01519e-26	-1.41987	1.27217e-18	0.448023	0.0683357	DNA replication and repair protein RecF
gyrB CDS	PA0004	514.05	508.72	436.15	463.53	461.11	234.03	229.6	237.27	210.93	213.1	0.442552	1.97861e-05	1.32016	2.81149e-26	-0.765473	4.74653e-13	-0.0679476	0.809974	DNA gyrase subunit B
lptA CDS	PA0005	250.41	246.26	219.24	259.96	306.49	54.64	63.28	105.29	117.1	102.09	0.19412	0.33085	2.24991	2.22756e-55	-1.9344	8.66076e-25	0.810698	0.000128428	lysophosphatidic acid acyltransferase
D-glycero-beta-D-manno-heptose-1,7-bisphosphate 7-phosphatase CDS	PA0006	238.49	216.22	223.39	242.24	272.47	79.18	70.05	148.54	154.3	132.53	0.156925	0.363981	1.78359	6.22765e-32	-1.51174	3.80908e-22	0.886309	3.9e-05	D-glycero-beta-D-manno-heptose-1,7-bisphosphate 7-phosphatase
hypothetical protein CDS	PA0007	37.82	35.92	57.36	49.72	48.11	213.47	240.39	231.2	216.78	170.37	-0.218591	0.235021	-2.4347	2.094e-69	2.31968	3.01823e-47	-0.120251	0.72856	hypothetical protein
glyS CDS	PA0008	257.88	276.42	155.66	204.6	172.31	67.25	71.99	69.02	71	78.23	0.85788	4.52968e-09	2.11665	3.05382e-60	-1.14095	8.63594e-14	0.0565787	0.817902	glycine--tRNA ligase subunit beta
glyQ CDS	PA0009	416.87	410.42	305.16	290.21	326.81	62.38	60.57	112.7	117.66	109.5	0.693957	1.54884e-07	2.92507	4.12491e-109	-2.11388	2.04961e-54	0.832502	4.82e-06	glycine--tRNA ligase subunit alpha
tag CDS	PA0010	73.66	65.73	84.41	73.34	94.56	27.03	26.72	54.36	64.46	52.12	-0.00239274	0.993864	1.5513	2.99988e-18	-1.43751	1.61204e-14	0.990859	1.07e-05	DNA-3-methyladenine glycosidase I
lipid A biosynthesis lauroyl acyltransferase CDS	PA0011	215.85	193.27	186.1	197.01	179.16	69.73	65.08	118.39	128.75	125.64	0.395975	0.00376577	1.77919	6.45295e-35	-1.2699	1.01293e-24	0.835399	1.7e-06	lipid A biosynthesis lauroyl acyltransferase
hypothetical protein CDS	PA0012	255.21	236.44	341.98	260.51	295.43	171.56	164.21	282.54	297.97	288.44	-0.0173271	0.948781	0.729843	1.89632e-06	-0.632692	0.000896975	0.744376	3.23e-05	hypothetical protein
hypothetical protein CDS	PA0013	157.88	152.39	65.86	72.53	74.93	27.24	26.89	30.32	29.95	45.31	1.39079	3.51239e-29	2.69248	2.60696e-69	-1.18585	1.91778e-16	0.326013	0.290238	hypothetical protein
hypothetical protein CDS	PA0014	94.4	72.94	82.69	70.64	72.83	90.6	90.07	59.76	65.85	96.92	0.416013	0.0623444	0.0727325	0.72869	0.457849	0.00792387	-0.260983	0.422652	hypothetical protein
hypothetical protein CDS	PA0015	107.73	109.96	82.67	93.59	96.76	63.33	79.94	66.98	60.25	81.54	0.526727	0.000302247	0.781994	1.67516e-05	-0.142559	0.445926	-0.0433765	0.905363	hypothetical protein
trkA CDS	PA0016	132.9	133.73	93.77	118.44	111.95	54.93	60.12	59.45	65.17	54.13	0.573345	4.5818e-05	1.39029	2.62268e-24	-0.702398	3.20778e-06	0.0470113	0.883119	potassium transporter inner membrane associated protein
Ribosomal RNA small subunit methyltransferase B CDS	PA0017	101.98	113.29	80.91	103.84	89.1	20.34	18.6	27.28	23.21	25.82	0.507586	0.000746046	2.64027	1.0096e-70	-2.01521	6.87202e-38	0.357577	0.140789	Ribosomal RNA small subunit methyltransferase B
fmt CDS	PA0018	121.85	122.55	88.23	111.78	101.54	17.53	16.27	35.14	32.94	23.14	0.552281	8.79664e-05	3.02719	3.04087e-87	-2.35695	1.83028e-50	0.732488	0.015768	methionyl-tRNA formyltransferase
def CDS	PA0019	541.53	513.83	461.85	399.51	413.02	399.39	260.17	333.34	379.04	350.22	0.576774	0.000218721	0.855467	4.1606e-06	-0.164952	0.486932	0.0891209	0.813124	peptide deformylase
hypothetical protein CDS	PA0020	240.86	238.87	236.33	237.49	211	90.4	94.19	108.14	125.69	129.19	0.339671	0.012962	1.55596	4.81277e-32	-1.10206	7.12862e-17	0.365501	0.073979	hypothetical protein
hypothetical protein CDS	PA0021	5.51	3.44	4.72	5.53	4.8	4.74	6.14	2.94	3.57	4.96	0.105192	0.770816	-0.100153	0.77369	0.317507	0.187863	-0.438882	0.20763	hypothetical protein
threonylcarbamoyl-AMP synthase CDS	PA0022	173.36	207.72	101.7	164.48	155.62	101.05	101.97	56.6	61.65	111.89	0.703505	0.00265568	1.08498	4.20569e-13	-0.260689	0.263218	-0.346918	0.355982	threonylcarbamoyl-AMP synthase
qor CDS	PA0023	70.83	76.5	65.74	80.33	73.8	86.48	111.43	60.88	70.43	115.67	0.278509	0.0547812	-0.244168	0.14588	0.632542	0.000298469	-0.233151	0.550374	oxygen-dependent quinone oxidoreductase
hemF CDS	PA0024	166.98	167.75	144.73	153.89	172.83	31.82	34.98	44.75	54.89	45.89	0.35964	0.0123491	2.49988	6.14151e-68	-2.02347	3.78696e-41	0.493817	0.0404714	coproporphyrinogen III oxidase
aroE CDS	PA0025	100.3	98.51	95.33	117	113.09	29.64	32.31	27.22	37.4	35.28	0.146389	0.350673	1.85824	4.13464e-34	-1.59739	3.9469e-26	0.0892378	0.784509	shikimate dehydrogenase
plcB CDS	PA0026	22.2	20.61	18.13	21.65	22.79	24.23	21.54	15.07	14.76	20.97	0.307323	0.0993659	0.0828715	0.676674	0.335764	0.0591193	-0.399631	0.154223	phospholipase C
hypothetical protein CDS	PA0027	4.17	4.58	4.31	6.09	5.41	8.68	7.8	4.18	3.88	9.12	0.0117267	0.973643	-0.722622	0.00474055	0.84257	8.84957e-05	-0.413644	0.32204	hypothetical protein
hypothetical protein CDS	PA0028	3.68	5.41	5.92	4.83	4.21	7.29	6.76	3.65	2.45	6.51	0.125494	0.7665	-0.442113	0.237926	0.679878	0.0155106	-0.564932	0.166799	hypothetical protein
sulfate transporter CDS	PA0029	3.94	5.21	4.87	6	6.26	5.84	6.11	1.74	2.71	5.01	-0.0469609	0.876032	-0.204845	0.447084	0.267176	0.198212	-0.702948	0.0782437	sulfate transporter
hypothetical protein CDS	PA0030	5.92	7.59	5.72	8.69	6.23	7.52	9.16	5.08	5.14	8.25	0.246033	0.419998	-0.12419	0.670271	0.481412	0.0597167	-0.382758	0.268463	hypothetical protein
betC CDS	PA0031	12.91	15.65	17.4	18.31	18.29	22.53	22.49	13.39	17.25	23.24	-0.063735	0.74988	-0.475154	0.00829376	0.521896	0.000112742	-0.296523	0.362978	choline sulfatase
transcriptional regulator CDS	PA0032	27.2	35.28	29.76	34.8	36.03	21.79	26.18	18.23	23.05	24.2	0.165662	0.428665	0.556188	0.00475826	-0.278554	0.118034	-0.13165	0.673636	transcriptional regulator
DOPA 4,5-dioxygenase CDS	PA0032a	63.78	97.46	58.76	67.6	71.73	32.57	35.37	45.38	47.56	51.6	0.548439	0.0193444	1.41777	7.59017e-11	-0.753561	1.11133e-05	0.466971	0.0365824	DOPA 4,5-dioxygenase
hypothetical protein CDS	PA0033	70.96	110.47	63.59	76.23	62.26	24.18	17.64	28.24	29.32	28.66	0.688402	0.00352079	2.27748	1.02764e-21	-1.46972	8.6504e-13	0.407672	0.155426	hypothetical protein
two-component response regulator CDS	PA0034	136.13	237.37	94.04	133	131.41	12.32	12.69	16.23	17.89	19.53	0.8958	0.00108815	4.05156	1.06902e-72	-3.02305	2.33904e-48	0.466771	0.0606692	two-component response regulator
trpA CDS	PA0035	882.08	1897.11	553.03	853.25	677.89	72.54	85.3	46.12	47.48	80.5	1.2338	0.000121176	4.18614	4.03729e-16	-2.90705	1.38512e-46	-0.388022	0.26245	tryptophan synthase subunit alpha
trpB CDS	PA0036	1233.62	2313.27	731.33	929.51	899.49	63.72	61.68	50.88	62.32	85.72	1.29651	1.20816e-06	4.90043	1.13863e-31	-3.54737	1.34126e-128	0.0606769	0.875227	tryptophan synthase subunit beta
trpI CDS	PA0037	34.04	37.55	27.16	35.72	38.52	15.4	17.9	15.48	14.56	18.67	0.352235	0.0900998	1.28025	3.08931e-12	-0.811325	8.88843e-05	-0.0381384	0.911047	HTH-type transcriptional regulator TrpI
hypothetical protein CDS	PA0038	198.03	223.27	380.75	326.78	270.78	1977.86	2213.39	1816.94	1889.42	2148.78	-0.359856	0.107953	-3.12773	1.60627e-111	2.86078	3.99382e-49	-0.102072	0.677965	hypothetical protein
hypothetical protein CDS	PA0039	2658.5	2980.79	2364.37	3167.97	2725.92	9027.18	10822	7044.95	7145.79	9305.42	0.306166	0.0675534	-1.63185	2.08849e-31	2.0431	1.01748e-33	-0.320959	0.22023	hypothetical protein
hypothetical protein CDS	PA0040	65.89	62.83	83.82	84.39	79.28	43.16	45.94	48.61	59.26	78.08	-0.0875066	0.55321	0.71069	6.07688e-07	-0.68634	3.99527e-08	0.416068	0.149936	hypothetical protein
hemagglutinin CDS	PA0041	31.28	31.91	58.93	56.8	49.31	48.12	48.86	37.04	39.71	48.13	-0.527853	0.000444529	-0.436538	0.000654003	0.0178748	0.91032	-0.213644	0.361973	hemagglutinin
transposase CDS	PA0041a	16.29	13.34	40.81	35.42	34.04	19.56	14.63	29.22	28.9	21.24	-1.0295	5.35414e-07	-0.0246722	0.924219	-0.897985	1.90764e-05	0.544561	0.0879532	transposase
hypothetical protein CDS	PA0042	85.62	90.6	73.45	81.83	78.43	62.03	65.94	56.97	61.66	66.46	0.446461	0.00109014	0.640291	0.000147124	-0.0818575	0.586202	-0.0536749	0.848556	hypothetical protein
hypothetical protein CDS	PA0043	16.94	20.05	29.51	34.05	29.7	21.74	23.28	25.3	30.42	26.92	-0.474841	0.00278039	-0.103328	0.57974	-0.262223	0.0739358	0.269054	0.272993	hypothetical protein
exoT CDS	PA0044	17.38	17.68	32.44	31.6	26.37	42.24	43.52	32.95	35.11	47.46	-0.508118	0.00419766	-1.10675	1.9601e-12	0.70548	1.37552e-05	-0.149928	0.619689	exoenzyme T
hypothetical protein CDS	PA0045	273.39	208.53	179.21	197.47	211.93	21.14	17.46	24.89	23.55	22.36	0.564262	0.00259982	3.81109	7.74592e-97	-3.12728	3.35295e-81	0.26552	0.340547	hypothetical protein
hypothetical protein CDS	PA0046	345.13	247.31	243.02	263.34	281.73	34.77	30.64	22.97	24.03	33.8	0.441528	0.0355235	3.34857	1.77877e-66	-2.79075	6.01538e-71	-0.256263	0.418895	hypothetical protein
hypothetical protein CDS	PA0047	163.39	146.95	101.77	133.75	134.7	21.13	25.26	15.22	11.47	25.53	0.599805	0.000778893	2.91279	5.11646e-64	-2.18981	6.13167e-30	-0.341966	0.397188	hypothetical protein
transcriptional regulator CDS	PA0048	95.91	94.88	67.58	95.41	97.26	27.63	28.47	15.44	16.77	24.34	0.407092	0.0531744	1.9383	6.77832e-27	-1.4105	2.01351e-11	-0.514524	0.0875744	transcriptional regulator
hypothetical protein CDS	PA0049	10.79	8.8	6.82	10.54	9.52	7.75	8.08	6.41	5.42	8.74	0.399624	0.118312	0.487927	0.0242421	0.0262567	0.913153	-0.189578	0.581705	hypothetical protein
hypothetical protein CDS	PA0050	202.6	179.09	324.31	267.66	246.35	759.59	695.56	668.6	673.65	564.74	-0.279221	0.216351	-1.74443	5.73536e-29	1.56795	2.32546e-17	-0.177755	0.526964	hypothetical protein
phzH CDS	PA0051	3.2	3.51	3.72	3.36	3.4	11.87	15.12	12.36	11.02	11.78	0.205912	0.418754	-1.816	1.72171e-16	2.12944	1.35918e-26	-0.186729	0.523019	phenazine-modifying protein
hypothetical protein CDS	PA0052	11.69	10.03	15.68	19.28	15.22	159.14	195.04	135.25	121.65	136.32	-0.342277	0.194837	-3.82574	3.6646e-83	3.58109	6.26494e-84	-0.404681	0.0897744	hypothetical protein
RNA 2'-phosphotransferase-like protein CDS	PA0054	97.23	101.99	114.75	128.97	122.71	51.35	53.05	59.63	64.56	67.86	-0.0224429	0.887957	1.10979	1.0948e-12	-1.02062	3.25946e-15	0.274618	0.20254	RNA 2'-phosphotransferase-like protein
hypothetical protein CDS	PA0055	183.74	201.17	196.65	173.06	200.19	78.77	87.38	106.37	142.2	137.8	0.284092	0.0900015	1.3892	6.3806e-21	-0.989792	5.92278e-10	0.575638	0.0162072	hypothetical protein
transcriptional regulator CDS	PA0056	11.79	11.7	9.85	11.64	12.27	8.56	9.75	4.16	5.48	8.94	0.331413	0.110377	0.536596	0.0247475	-0.0928962	0.664996	-0.471244	0.211611	transcriptional regulator
hypothetical protein CDS	PA0057	9.02	8.35	10.35	8.76	9.81	6.9	6.82	6.03	6.25	7.9	0.117184	0.656484	0.517072	0.0553766	-0.287781	0.194039	-0.0326802	0.931373	hypothetical protein
hypothetical protein CDS	PA0058	4.86	4.13	5.23	6.84	6.35	7.16	8.1	4.73	4.61	5.96	-0.174765	0.591697	-0.573347	0.0863173	0.506786	0.0374304	-0.510358	0.0905132	hypothetical protein
osmC CDS	PA0059	9.39	6.77	25.39	15.3	17.13	336.63	419.96	154.91	179.7	265.11	-0.960164	0.0052131	-5.34193	1.31085e-153	4.42736	5.97166e-67	-0.806497	0.00609377	osmotically inducible protein OsmC
hypothetical protein CDS	PA0060	105.07	89.86	96.26	90.16	77.63	233.46	270.75	108.85	142.07	192.62	0.41276	0.0440955	-1.18418	6.36606e-12	1.70709	1.04262e-22	-0.678685	0.0233254	hypothetical protein
hypothetical protein CDS	PA0061	47.1	53.67	53.25	62.47	52.13	120	119.16	94.2	101.39	99.67	0.120469	0.530828	-1.06316	7.99911e-11	1.29347	3.16952e-19	-0.269245	0.195403	hypothetical protein
hypothetical protein CDS	PA0062	12.69	15.96	12.32	16.84	12.36	41.9	46.17	25.16	32.37	41.63	0.31323	0.269721	-1.43096	4.00416e-10	1.85379	1.32295e-19	-0.374554	0.2282	hypothetical protein
hypothetical protein CDS	PA0063	58.18	57.18	83.43	94.49	77.31	34.3	38.67	43.16	46.22	45.41	-0.286792	0.0612046	0.840486	4.99694e-08	-1.01487	2.95335e-11	0.281349	0.204499	hypothetical protein
hypothetical protein CDS	PA0064	92.65	86.37	102.6	96.58	105.24	77.16	76.66	51.71	55.9	72.36	0.088208	0.59667	0.399253	0.00641937	-0.199132	0.15103	-0.338615	0.183777	hypothetical protein
5'-nucleotidase CDS	PA0065	78.75	95.51	79.7	80.52	81.94	52.47	52.78	47.89	55.44	60.07	0.376071	0.0148328	0.903616	2.48203e-08	-0.415101	0.00144439	0.0406453	0.889441	5'-nucleotidase
hypothetical protein CDS	PA0066	99.7	102.28	78.3	79.46	72.88	52.39	63.89	56.13	60.78	70.35	0.660147	6.26653e-07	0.974171	3.68969e-09	-0.200743	0.231389	0.0881417	0.769668	hypothetical protein
prlC CDS	PA0067	132.36	136.12	161.72	163.38	151	148.49	152.34	128.02	155.38	140.04	0.0281801	0.854419	0.0164112	0.905661	0.123124	0.323353	-0.0891001	0.73741	oligopeptidase A
hypothetical protein CDS	PA0068	154.06	152.09	210.42	184.09	193.51	173.16	181.93	129.35	167.51	156.15	-0.0877167	0.643341	-0.032807	0.843499	0.0561709	0.734465	-0.220531	0.392604	hypothetical protein
hypothetical protein CDS	PA0069	30.78	29.1	36.55	41.48	40.79	16.85	14.9	17.12	20.3	12.32	-0.13144	0.406235	1.0914	1.65351e-09	-1.11125	2.07976e-13	0.0579001	0.895212	hypothetical protein
hypothetical protein CDS	PA0070	449.96	398.62	669.2	606.01	489.06	337.27	378.1	186.85	192.28	260.38	-0.199857	0.370041	0.427587	0.00290467	-0.514583	0.00756766	-0.691353	0.00356694	hypothetical protein
hypothetical protein CDS	PA0071	151.25	117.35	222.54	207	178.11	136.01	139.72	147.03	161.23	169.86	-0.318625	0.137289	0.145067	0.382443	-0.353687	0.0302604	0.195689	0.332632	hypothetical protein
hypothetical protein CDS	PA0072	21.62	23.13	43.73	53.93	42.67	16.62	14.18	16.39	13.17	14.7	-0.784747	1.13469e-06	0.715055	0.000120345	-1.38904	1.38593e-15	-0.0573394	0.869436	hypothetical protein
ABC transporter ATP-binding protein CDS	PA0073	27.05	25.9	48.6	63.43	55.33	25.02	22.52	23.24	18.48	19.17	-0.793619	1.73205e-06	0.334734	0.0914658	-1.01929	2.43384e-09	-0.205996	0.499638	ABC transporter ATP-binding protein
ppkA CDS	PA0074	46.98	48.25	95.82	101	88.72	41.25	41.3	43.62	36.02	32.93	-0.725514	2.75074e-09	0.385753	0.00447796	-1.00067	5.49829e-16	-0.121295	0.713421	serine/threonine protein kinase PpkA
pppA CDS	PA0075	50	49.36	98.19	101.73	81.53	29.45	28.34	41.77	39.31	28.09	-0.641363	0.000120576	0.959202	1.50466e-08	-1.48875	3.52967e-19	0.293044	0.384487	serine/threonine phosphatase
hypothetical protein CDS	PA0076	53.86	56.44	87.86	115.8	80.56	43.27	30.72	42.99	40.94	35.46	-0.500901	0.0125995	0.751631	0.000109019	-1.1385	6.84125e-07	0.0936178	0.804544	hypothetical protein
icmF1 CDS	PA0077	55.27	54.06	102.91	110.67	93.19	62.23	60.29	42.66	43.45	45.18	-0.629043	2.79977e-06	0.0167233	0.906748	-0.535697	6.57991e-05	-0.467136	0.00692207	type VI secretion protein IcmF
hypothetical protein CDS	PA0078	49.47	49.33	69.64	92.02	66.12	45.19	50.12	28.58	23.19	37.57	-0.34212	0.0791173	0.232323	0.129977	-0.463831	0.0140584	-0.607048	0.0329428	hypothetical protein
hypothetical protein CDS	PA0079	69.87	67.07	94.7	108.9	87.22	52.33	54.46	29.65	29.97	48.52	-0.227306	0.160958	0.539036	0.000182109	-0.65469	9.52439e-06	-0.504645	0.103259	hypothetical protein
hypothetical protein CDS	PA0080	133.7	107.3	175.98	187.32	158.55	92.53	83.18	59.51	67.11	90.71	-0.255202	0.184502	0.635805	0.000272966	-0.780325	1.59136e-07	-0.25914	0.386611	hypothetical protein
fha1 CDS	PA0081	120.25	126.02	128.8	141.69	127.74	143.62	124.18	119.44	114.53	131.12	0.161989	0.195928	0.0591503	0.696262	0.213694	0.128478	-0.133454	0.584909	Fha domain-containing protein
hypothetical protein CDS	PA0082	197.73	175.77	226.24	222.47	197.79	185.39	142.86	166.94	151.53	218.71	0.0633054	0.738371	0.366488	0.0273909	-0.191178	0.298662	0.105085	0.762361	hypothetical protein
hypothetical protein CDS	PA0083	268.75	242.79	431.51	430.5	345.5	303.86	304.18	190.74	176.55	306.74	-0.380404	0.0373513	-0.0673188	0.653386	-0.203269	0.229149	-0.38694	0.244557	hypothetical protein
hypothetical protein CDS	PA0084	289.37	257.76	555.91	458.01	400.98	380.1	385.95	239.67	215.34	319.06	-0.512416	0.0158679	-0.30311	0.0284497	-0.101715	0.621827	-0.525578	0.0418176	hypothetical protein
hcp1 CDS	PA0085	694.57	589.56	1837.62	1503.27	1329.65	990.59	1053.56	640.1	672.5	908.81	-0.997619	1.71379e-06	-0.487208	0.000770823	-0.406528	0.0406749	-0.434431	0.0877502	protein secretion apparatus assembly protein
hypothetical protein CDS	PA0086	116.93	116.01	235.28	264.51	205.43	85.02	87.06	64.71	74.25	83.34	-0.735973	2.22411e-06	0.61661	1.22833e-05	-1.24162	1.01983e-15	-0.208557	0.376449	hypothetical protein
hypothetical protein CDS	PA0087	86.34	77.49	198.28	189.75	160.55	46.49	51.54	52.26	61.4	49.1	-0.881267	3.32999e-07	0.920044	7.13817e-08	-1.69018	1.61057e-23	0.134082	0.663123	hypothetical protein
hypothetical protein CDS	PA0088	53.31	47.2	126.63	128.08	96.83	44.39	43.5	32.76	32.36	38.67	-0.940725	6.66623e-07	0.374254	0.0130027	-1.20625	1.30908e-11	-0.331218	0.113775	hypothetical protein
hypothetical protein CDS	PA0089	48.94	44.32	117.39	122.96	103.76	49.6	44.51	37.68	28.57	37.84	-1.02053	8.06494e-12	0.167506	0.317688	-1.0791	4.00034e-13	-0.401803	0.135413	hypothetical protein
clpV1 CDS	PA0090	59.75	59.07	176.7	180.1	143.82	93.54	92.79	67.74	70.09	66.61	-1.2108	1.03137e-14	-0.467227	0.000414905	-0.636922	6.00408e-05	-0.430403	0.0231867	secretion protein ClpV1
vgrG1 CDS	PA0091	69.64	66.28	183.63	177.69	144.63	63.33	59.33	51.65	50.78	49.27	-1.03286	7.12192e-10	0.328622	0.0206205	-1.25215	5.13584e-14	-0.264337	0.222509	type VI secretion system protein VgrG
hypothetical protein CDS	PA0092	184.02	176.32	287.3	275.58	246.13	143.71	115.88	86.97	78.61	123.2	-0.310614	0.056288	0.651381	0.000131185	-0.849595	9.44801e-07	-0.38676	0.21736	hypothetical protein
hypothetical protein CDS	PA0093	78.94	74.32	89.07	101.38	92.64	46.7	53.66	28.77	30.77	59.93	-0.0278891	0.862548	0.790259	1.34028e-07	-0.706057	2.76782e-07	-0.281544	0.489243	hypothetical protein
hypothetical protein CDS	PA0094	198.98	166.12	192.28	197.32	171.82	108.43	120.64	102.93	103.26	194.12	0.233822	0.195928	0.851831	1.62615e-07	-0.504588	0.000615167	0.167869	0.691801	hypothetical protein
hypothetical protein CDS	PA0095	31.71	30.25	45.76	47.47	44.92	95.18	94.95	77.16	77.62	92.63	-0.299789	0.0189303	-1.43332	3.97867e-26	1.24357	8.61467e-29	-0.199648	0.359965	hypothetical protein
hypothetical protein CDS	PA0096	25.86	21.42	30.82	40.41	28.6	91.52	80.92	43.08	36.01	65.72	-0.214323	0.406331	-1.67683	2.20454e-18	1.56538	6.80999e-16	-0.722342	0.0210789	hypothetical protein
hypothetical protein CDS	PA0097	14.51	16.3	20.48	26.72	21.55	44.08	45.36	26.95	26.79	40.67	-0.29624	0.125167	-1.35262	2.01244e-16	1.16277	4.66214e-13	-0.461722	0.109845	hypothetical protein
3-oxoacyl-ACP synthase CDS	PA0098	12.67	14.7	18.12	21.79	14.47	39.51	34.53	22.34	24.82	30.21	-0.131347	0.62594	-1.25112	8.32484e-12	1.22319	4.35178e-09	-0.487261	0.0446761	3-oxoacyl-ACP synthase
hypothetical protein CDS	PA0099	28.14	25.04	54.57	38.01	35.44	73.71	64.41	70.29	64.34	70.96	-0.409762	0.13722	-1.19102	1.72713e-13	0.879329	0.000312258	-0.0123285	0.965829	hypothetical protein
hypothetical protein CDS	PA0100	49.1	46.54	87.88	76.56	68.78	123.53	140.04	122.55	120.18	127.06	-0.429118	0.0243358	-1.27792	8.1504e-18	0.954175	7.75969e-08	-0.093826	0.706154	hypothetical protein
hypothetical protein CDS	PA0101	15.4	16.85	27.65	25.3	26.36	47.61	50.67	40.23	35.73	42.4	-0.440701	0.00737045	-1.42203	8.40292e-19	1.08937	3.17802e-14	-0.301035	0.182086	hypothetical protein
carbonic anhydrase CDS	PA0102	138.57	154.45	145.37	211.04	199.95	102.72	112.81	101.97	125.14	117.4	-0.0646147	0.787514	0.621881	1.84724e-05	-0.57381	0.00319552	0.0822595	0.765895	carbonic anhydrase
sulfate transporter CDS	PA0103	19.18	21.83	16.45	22.53	21.63	14.43	15	7.58	10.05	13.79	0.292192	0.146859	0.656552	0.000164911	-0.251228	0.188903	-0.433682	0.184222	sulfate transporter
hypothetical protein CDS	PA0103a	98.04	118	78.96	70.97	76.92	41.55	44.72	44.5	55.97	72.58	0.775494	1.79582e-06	1.49982	1.88878e-20	-0.608251	8.57424e-05	0.362766	0.232371	hypothetical protein
coxB CDS	PA0105	56.54	60.25	35.29	35.27	38.06	744.34	701.91	371.26	386.98	865.59	0.954605	2.43848e-13	-3.44314	2.76795e-154	4.50601	8.40406e-283	-0.335914	0.430396	cytochrome C oxidase subunit II
coxA CDS	PA0106	17.79	19.74	16.14	15.09	15.88	291.05	315.79	99.32	125.76	236.71	0.523021	0.000864206	-3.82565	1.07879e-168	4.45562	1.73705e-240	-0.784554	0.0323511	cytochrome C oxidase subunit I
cytochrome C oxidase assembly protein CDS	PA0107	13.03	15.82	14.86	11.6	17.39	234.37	214.71	87.53	107.81	210.7	0.243069	0.41808	-3.76486	7.90494e-110	4.10098	1.15344e-87	-0.584204	0.132442	cytochrome C oxidase assembly protein
coIII CDS	PA0108	20.79	23.82	35.74	32.08	28.96	327.05	357.31	176.91	219.1	269.86	-0.261935	0.200327	-3.74958	4.37e-146	3.58744	6.89302e-112	-0.575276	0.0251728	cytochrome C oxidase subunit III
hypothetical protein CDS	PA0109	44.26	55.06	103.59	91.49	71.65	778.39	725.13	498	573.95	570.23	-0.561492	0.0268406	-3.7267	2.68505e-116	3.25322	3.52032e-61	-0.437828	0.0256441	hypothetical protein
hypothetical protein CDS	PA0110	6.91	9.13	4.07	8.77	5.32	92.08	104.49	46.72	47.89	87.35	0.658814	0.0772981	-3.42033	1.21007e-74	4.16107	1.83028e-50	-0.59147	0.0872234	hypothetical protein
hypothetical protein CDS	PA0111	5.57	6.6	2.25	3.93	4.47	76.03	95.45	40.55	41.11	77.36	1.0059	0.00688476	-3.6127	3.53063e-62	4.72052	8.82981e-72	-0.578218	0.108201	hypothetical protein
hypothetical protein CDS	PA0112	5.49	10.11	3.32	6.27	4.57	51.97	64.57	29.45	28.73	48.68	0.959702	0.00887787	-2.70747	3.16109e-32	3.78075	8.53325e-51	-0.615888	0.0568202	hypothetical protein
protoheme IX farnesyltransferase CDS	PA0113	16.63	18.89	19.98	21.72	24.11	72.79	87.27	31.96	33.84	57.59	-0.0332119	0.883367	-1.98474	2.23542e-31	2.05739	6.82771e-35	-0.821813	0.00917855	protoheme IX farnesyltransferase
senC CDS	PA0114	107.22	116.13	267.46	229.62	210.02	122.02	91.36	182.5	203.35	117.9	-0.803398	6.3497e-06	0.244986	0.166897	-0.937202	5.17418e-06	0.542544	0.127802	cytochrome c oxidase assembly protein SenC
hypothetical protein CDS	PA0115	108.21	120.48	184.69	187.64	165.58	51.09	51.94	67.98	76.41	71.55	-0.37757	0.0113408	1.32695	1.93749e-16	-1.59252	5.19122e-29	0.451534	0.033123	hypothetical protein
hypothetical protein CDS	PA0116	87.9	97.37	106.44	109.15	104.1	123.63	132.21	88.43	94.53	106.71	0.0670494	0.678042	-0.284748	0.070512	0.46285	0.000324115	-0.388374	0.0619344	hypothetical protein
short-chain dehydrogenase CDS	PA0117	16.93	14.23	14.03	18.77	15.53	12.88	8.15	5.47	7.84	9.27	0.223448	0.345399	0.73785	0.00651644	-0.401271	0.126785	-0.404923	0.277256	short-chain dehydrogenase
hypothetical protein CDS	PA0118	22.96	28.14	20.84	17.11	15.71	17.99	16.64	10.17	10.45	14.24	0.767642	0.000854512	0.732623	0.000944441	0.153172	0.505706	-0.522455	0.0620561	hypothetical protein
C4-dicarboxylate transporter DctA CDS	PA0119	23.47	22.6	22.53	22.3	24.51	23.8	21	18.34	20.81	17.41	0.263402	0.0992864	0.219971	0.216789	0.154946	0.34061	-0.228739	0.398405	C4-dicarboxylate transporter DctA
transcriptional regulator CDS	PA0120	16.72	15.47	12.11	16.74	15.99	35.3	40.01	17.33	20.5	28.55	0.375485	0.0990658	-1.04114	1.27817e-07	1.52564	2.0425e-15	-0.683989	0.0163811	transcriptional regulator
hypothetical protein CDS	PA0121	20.63	20.93	17.59	21.24	22.51	33.19	39.66	17.56	21.32	30.81	0.292957	0.137287	-0.626148	0.00114955	1.02869	2.53302e-08	-0.570277	0.0710226	hypothetical protein
hypothetical protein CDS	PA0122	261.9	216.95	764.19	467.04	528.74	22591.5	25137.4	23484.9	22140.5	23326.3	-1.00853	0.000194144	-6.44144	0	5.47151	2.92323e-108	-0.0530896	0.838974	hypothetical protein
transcriptional regulator CDS	PA0123	51.35	54.39	71.56	69.6	74.99	973.73	1062.92	799.58	725.65	845.27	-0.176494	0.234419	-4.07885	7.08576e-209	4.00757	1.05952e-214	-0.349211	0.0934558	transcriptional regulator
hypothetical protein CDS	PA0124	87.72	90.98	76.29	73.68	67.51	126.13	120.07	86.13	96.86	125.79	0.565619	0.000444529	-0.280938	0.103918	0.958744	2.59195e-10	-0.243068	0.392829	hypothetical protein
hypothetical protein CDS	PA0125	100.1	102.76	66.43	75.68	72.46	120.92	101.43	83.29	89.91	111.41	0.7691	3.10266e-07	0.0477621	0.809934	0.832792	5.47657e-07	-0.215451	0.447958	hypothetical protein
hypothetical protein CDS	PA0126	135.08	131.93	125.13	117.05	123.79	41.11	48.89	25.43	27.05	42.2	0.397087	0.00427444	1.74574	1.6111e-28	-1.23357	2.52593e-15	-0.453063	0.160406	hypothetical protein
hypothetical protein CDS	PA0127	34.24	35.55	62.87	50.32	56.01	37.76	37.23	47.75	55.65	50.59	-0.420744	0.0374591	0.0766539	0.706441	-0.387663	0.0410919	0.420125	0.0663516	hypothetical protein
hypothetical protein CDS	PA0128	310.32	236.6	146.96	205.67	227.81	15.43	20.47	28.99	34.99	33.6	0.763768	0.001469	4.09469	2.15491e-89	-3.18775	6.48682e-39	0.762424	0.00380604	hypothetical protein
gabP CDS	PA0129	39.41	39.51	25.06	31.84	33.79	17.82	22.34	18.04	17.12	18.94	0.65188	0.000164723	1.15172	7.66832e-12	-0.383802	0.0579435	-0.146213	0.604518	gamma-aminobutyrate permease
3-oxopropanoate dehydrogenase CDS	PA0130	39.32	40.27	45.26	50.24	51.05	45.91	50.65	46.21	43.88	51.81	-0.0246895	0.879047	-0.0978549	0.533562	0.183953	0.189079	-0.0319664	0.910042	3-oxopropanoate dehydrogenase
beta-alanine degradation protein BauB CDS	PA0131	25.28	23.02	31.4	32.89	29.65	31.02	35.47	27.41	37.64	38.74	-0.103695	0.675341	-0.277113	0.288593	0.283779	0.145726	0.0452263	0.905363	beta-alanine degradation protein BauB
beta alanine--pyruvate transaminase CDS	PA0132	11.65	11.5	9.58	12.43	17.24	15.77	17.28	12.91	11.89	14.69	0.0952198	0.777415	-0.331994	0.0887353	0.533877	0.0463232	-0.30847	0.211611	beta alanine--pyruvate transaminase
HTH-type transcriptional activator BauR CDS	PA0133	23.38	24.25	26.38	26.07	23.98	28.67	33.38	24.63	23.85	33.7	0.171183	0.323207	-0.199982	0.285752	0.482335	0.00306862	-0.169754	0.587906	HTH-type transcriptional activator BauR
guanine deaminase CDS	PA0134	23.3	24.69	34.3	28.81	27.98	49.16	43.41	32.87	37.93	31.17	-0.0723936	0.749359	-0.765443	1.46198e-06	0.801302	7.01048e-06	-0.410309	0.09921	guanine deaminase
hypothetical protein CDS	PA0135	7.15	7.18	7.53	8.68	8.58	7.64	13.84	7.07	11.42	11.05	0.062033	0.912606	-0.388664	0.513736	0.56043	0.18959	-0.097549	NA	hypothetical protein
ABC transporter ATP-binding protein CDS	PA0136	2.13	2.72	3.15	4.14	4.28	6.33	5.33	3.6	2.99	4.27	-0.380744	0.191322	-1.06999	0.000191054	0.793276	0.00045627	-0.611707	0.0321406	ABC transporter ATP-binding protein
ABC transporter permease CDS	PA0137	2.36	2.9	3.18	4.66	4.54	4.91	5.36	2.53	2.42	4.41	-0.364193	0.26615	-0.771619	0.0202713	0.510997	0.0472985	-0.602905	0.0853551	ABC transporter permease
ABC transporter permease CDS	PA0138	9.89	8.93	11.5	17.87	13.31	17.35	15.2	8.43	8.28	15.4	-0.313009	0.236419	-0.606617	0.00752165	0.398256	0.0863434	-0.512292	0.152121	ABC transporter permease
ahpC CDS	PA0139	2468.69	2077.12	2706.39	2105	2038.99	3195.56	2921.34	2230.89	2324.68	3489.26	0.256859	0.268435	-0.245463	0.0993334	0.614024	0.00173971	-0.178527	0.590284	alkyl hydroperoxide reductase
ahpF CDS	PA0140	68.96	75.37	128.29	130.06	112.9	36.51	35.8	26.68	27.6	34.45	-0.505562	0.000394025	1.17486	9.92927e-17	-1.5684	3.11928e-30	-0.276371	0.248339	alkyl hydroperoxide reductase
hypothetical protein CDS	PA0141	19.63	20.28	209.13	223.79	176.17	28.52	31.16	40.62	60.57	21.37	-3.04922	1.59058e-81	-0.396213	0.0324238	-2.55117	1.14825e-54	0.333222	0.464968	hypothetical protein
8-oxoguanine deaminase CDS	PA0142	41.31	47.76	38.09	41.66	50.6	19.33	15.64	29.18	29.97	26.54	0.302867	0.124058	1.523	8.65719e-19	-1.10323	2.07449e-08	0.648069	0.00676057	8-oxoguanine deaminase
nuh CDS	PA0143	77.84	72.21	71.53	77.03	67.56	62.71	76.22	84.99	80.09	96.23	0.328386	0.0210367	0.292202	0.0715201	0.148274	0.364119	0.29907	0.22269	nonspecific ribonucleoside hydrolase
hypothetical protein CDS	PA0144	34.55	38.46	30.12	44.89	41.24	40.71	39.68	27.69	24.44	36.03	0.186367	0.431019	0.0408592	0.830448	0.256148	0.222849	-0.415481	0.131369	hypothetical protein
hypothetical protein CDS	PA0145	33.98	29.54	42.66	53.38	38.59	42.08	34.94	36.89	37.74	40.21	-0.221711	0.332609	-0.096103	0.657635	-0.0165677	0.938797	-0.0112288	0.971448	hypothetical protein
hypothetical protein CDS	PA0146	10.28	8.8	10.08	11.84	8.86	9.92	9.38	5.78	6.5	7.75	0.164444	0.512519	0.162451	0.505461	0.113859	0.592545	-0.490548	0.0623392	hypothetical protein
oxidoreductase CDS	PA0147	10.83	13.14	19.96	22.39	19.04	27.75	26.37	23.37	23.35	28.31	-0.498084	0.00801451	-0.992347	4.53129e-07	0.602016	9.64092e-05	-0.112108	0.681084	oxidoreductase
adenosine deaminase CDS	PA0148	61.77	57.52	53.66	54.3	50.31	36.45	38.8	46.17	51.12	46.93	0.445199	0.00157613	0.844166	7.65542e-08	-0.286034	0.0406822	0.330803	0.13576	adenosine deaminase
ECF subfamily sigma-70 factor CDS	PA0149	50.38	48.29	70.85	132.32	114.65	98.34	93.44	87.77	107.52	120.21	-0.806782	0.00262631	-0.775938	1.40913e-06	0.0641656	0.819252	0.116639	0.687783	ECF subfamily sigma-70 factor
transmembrane sensor CDS	PA0150	25.24	26.98	31.33	58.43	52.07	31.81	30.08	30	32.33	40.31	-0.566352	0.0429474	-0.0652561	0.721815	-0.397264	0.142499	0.127043	0.658412	transmembrane sensor
TonB-dependent receptor CDS	PA0151	7.05	6.59	15.59	18.22	16.83	8.65	8.41	6.3	8.54	8.74	-1.02883	2.05881e-12	-0.141065	0.484757	-0.779502	5.51849e-08	-0.113533	0.724002	TonB-dependent receptor
pcaQ CDS	PA0152	28.96	31.54	25.46	33.82	31.78	16.79	21.76	18.25	21.19	20.7	0.266183	0.162402	0.827551	3.01781e-05	-0.447715	0.0306773	0.0482383	0.890366	transcriptional regulator PcaQ
pcaH CDS	PA0153	20.96	20.49	18.49	17.03	20.96	13.83	16.66	20.37	20.65	16.81	0.404781	0.0439941	0.622003	0.00443295	-0.103692	0.631793	0.304191	0.312383	protocatechuate 3,4-dioxygenase subunit beta
pcaG CDS	PA0154	24.9	19.92	34.86	39.3	42.07	28.6	27.37	36.66	33.92	36.68	-0.509185	0.0107279	-0.135967	0.545506	-0.265416	0.115977	0.328609	0.1562	protocatechuate 3,4-dioxygenase subunit alpha
pcaR CDS	PA0155	60.22	70.18	31.7	32.34	36	23.3	25.69	28.6	30.92	33.85	1.22801	3.63544e-16	1.58751	1.89385e-21	-0.243316	0.139814	0.319237	0.164491	transcriptional regulator PcaR
resistance-nodulation-cell division (RND) effluxmembrane fusion protein CDS	PA0156	36.74	43.42	18.61	25.79	21.73	49.14	57.01	27.3	25.32	46.61	1.12454	3.73038e-10	-0.224832	0.182468	1.46253	3.62901e-16	-0.584281	0.0833447	resistance-nodulation-cell division (RND) effluxmembrane fusion protein
resistance-nodulation-cell division (RND) effluxmembrane fusion protein CDS	PA0157	37.37	36.52	22.34	30.67	25.82	46.98	52.73	22.31	21.45	34.94	0.760295	1.0242e-05	-0.249761	0.12505	1.12161	1.35656e-10	-0.817534	0.00410432	resistance-nodulation-cell division (RND) effluxmembrane fusion protein
resistance-nodulation-cell division (RND) effluxtransporter CDS	PA0158	57.38	55.1	46.96	48.72	53.55	70.05	68.05	42.05	38.71	55.14	0.445692	0.000873441	-0.114646	0.414922	0.671832	2.41865e-07	-0.564556	0.0203041	resistance-nodulation-cell division (RND) effluxtransporter
transcriptional regulator CDS	PA0159	66.21	66.07	59.48	72.62	67.96	57.94	60.87	45.98	51.66	55.76	0.259706	0.0755508	0.33519	0.0262757	0.0361175	0.815721	-0.209227	0.353017	transcriptional regulator
hypothetical protein CDS	PA0160	85.87	70.47	95.17	86.85	70.49	101.26	94.1	88	98.96	101.72	0.16063	0.544428	-0.138694	0.526663	0.411156	0.0458115	-0.0241779	0.936514	hypothetical protein
opdC CDS	PA0162	25.3	22	23.56	25.85	21.45	23.03	19.58	13.52	16.48	17.67	0.273341	0.133973	0.331798	0.0739522	0.0537246	0.764871	-0.39542	0.119311	histidine porin OpdC
transcriptional regulator CDS	PA0163	35.48	34.05	33.64	37.75	42.71	29.22	29.02	32.44	38.26	38.21	0.140033	0.47155	0.434756	0.0141005	-0.182929	0.297894	0.293899	0.202976	transcriptional regulator
gamma-glutamyltranspeptidase CDS	PA0164	9.83	9.34	9.77	12.97	13.33	14.56	17.53	11.92	14.44	14.59	-0.0514773	0.839145	-0.557032	0.00436237	0.613528	0.00234113	-0.218837	0.420831	gamma-glutamyltranspeptidase
hypothetical protein CDS	PA0165	345.51	294.01	54.23	60.65	82.02	18.16	15.36	17.93	19.55	20.68	2.52173	6.21619e-33	4.42271	3.29869e-161	-1.74938	2.25889e-14	0.190038	0.478743	hypothetical protein
transporter CDS	PA0166	7.09	5.29	5.43	5.97	6.62	7.86	10.26	5.44	7.49	7.3	0.307205	0.23423	-0.365499	0.15974	0.784907	0.000224235	-0.380169	0.217907	transporter
transcriptional regulator CDS	PA0167	125.27	124.99	143.95	135.9	128.68	46.93	64.15	80.94	96.09	90.28	0.145847	0.353652	1.34842	5.37591e-15	-1.08641	8.15491e-09	0.614267	0.0162072	transcriptional regulator
hypothetical protein CDS	PA0168	58.74	61.31	72.07	93.88	72.85	25	25.63	28.94	22.47	33.66	-0.132705	0.501437	1.41975	4.26476e-16	-1.43821	4.51991e-16	0.141045	0.67762	hypothetical protein
hypothetical protein CDS	PA0169	95.43	95.92	119.16	139.93	144.38	32.89	29.18	38.72	24.9	37.53	-0.217833	0.150938	1.79888	1.07558e-29	-1.9028	2.33185e-34	0.102335	0.795273	hypothetical protein
hypothetical protein CDS	PA0170	161.26	144.77	167.68	218.47	185.64	33.13	35.92	47.37	33.8	44.11	-0.0416961	0.842648	2.31961	1.60632e-41	-2.24517	1.90527e-40	0.240532	0.446608	hypothetical protein
hypothetical protein CDS	PA0171	123.49	119.89	124.45	139.82	143.04	25.7	17.39	38.65	27.08	38.12	0.113539	0.449123	2.66606	4.12667e-44	-2.43235	6.39781e-34	0.578607	0.0747259	hypothetical protein
hypothetical protein CDS	PA0172	84.66	80.98	90.31	119.83	126.59	19.55	18.18	29.23	28.99	35.17	-0.16246	0.43042	2.30998	4.72696e-59	-2.35266	1.18809e-37	0.672667	0.000750358	hypothetical protein
chemotaxis response regulator protein-glutamate methylesterase CDS	PA0173	6.5	7.13	3.19	4.48	3.29	11.78	15.3	6.87	6.77	12.22	1.14877	4.05761e-06	-0.801837	0.000906496	2.06463	3.64473e-18	-0.544975	0.125501	chemotaxis response regulator protein-glutamate methylesterase
hypothetical protein CDS	PA0174	11.53	13.01	7	4.59	7.02	17.59	14.89	16.01	13.3	19.52	1.20956	2.7331e-05	-0.225838	0.385521	1.55601	6.26395e-09	-0.00271716	0.994696	hypothetical protein
chemotaxis protein methyltransferase CDS	PA0175	21.9	26.83	13.88	14.98	10.27	59.79	56.37	52.18	37.24	46.4	1.15355	3.8158e-07	-1.06993	5.0723e-10	2.33758	6.05575e-32	-0.323469	0.265187	chemotaxis protein methyltransferase
aer2 CDS	PA0176	31.46	34.51	25.81	31.04	21.64	123.29	151.57	87.94	77.05	71.34	0.599621	0.00202747	-1.87389	3.75021e-36	2.57623	1.53067e-39	-0.725561	0.00347548	aerotaxis transducer Aer2
purine-binding chemotaxis protein CDS	PA0177	44.94	52.58	45.16	36.51	39.72	163.35	161.65	120.57	138.41	93.89	0.529171	0.00868843	-1.55239	4.24305e-23	2.19111	5.40167e-39	-0.408949	0.178308	purine-binding chemotaxis protein
two-component sensor CDS	PA0178	27.89	37.1	30.16	28.2	24.78	119.67	122.92	102.3	127.16	60.57	0.490655	0.0156189	-1.71707	3.57588e-28	2.31886	2.33387e-53	-0.253827	0.547368	two-component sensor
two-component response regulator CDS	PA0179	154.38	156.86	184.18	123.78	124.91	1556.76	1043.47	1012.74	1027.39	650.33	0.365836	0.171457	-2.87179	5.04862e-58	3.31837	1.78022e-35	-0.434063	0.241221	two-component response regulator
cttP CDS	PA0180	43.81	47.71	77.14	64.22	61.7	256.85	276.22	172.63	199.38	237.38	-0.295849	0.13361	-2.35707	1.11291e-67	2.16285	4.62473e-37	-0.371441	0.120479	trichloroethylene chemotactic transducer CttP
transcriptional regulator CDS	PA0181	28.4	30.48	32.93	34.42	34.53	35.81	39	25.53	31.46	38.47	0.0637957	0.706911	-0.164322	0.349806	0.339093	0.0156979	-0.219746	0.460654	transcriptional regulator
3-ketoacyl-ACP reductase CDS	PA0182	10.84	11.42	14.48	15.47	11.05	8.74	9.15	5.16	7.48	11.68	-0.0249705	0.935061	0.493169	0.057694	-0.40614	0.0827284	-0.126758	0.783114	3-ketoacyl-ACP reductase
atsA CDS	PA0183	6.6	6.75	13.49	13.55	12.51	12.73	14.14	9.88	9.69	11.36	-0.707133	2.41736e-05	-0.825518	4.14739e-05	0.226828	0.160923	-0.359934	0.12559	arylsulfatase
ABC transporter ATP-binding protein CDS	PA0184	4.11	4.79	7.06	9.82	7.75	8.91	9.74	5.59	6.01	5.23	-0.592371	0.0281084	-0.872717	0.00281945	0.383853	0.0919642	-0.65697	0.0138709	ABC transporter ATP-binding protein
ABC transporter permease CDS	PA0185	3.41	3.4	4.73	5.1	5.8	6.54	6.55	3.18	3.48	4.92	-0.335025	0.161377	-0.754736	0.00295437	0.527505	0.0067868	-0.684286	0.0151517	ABC transporter permease
ABC transporter CDS	PA0186	10.82	8.67	23.12	21.48	19.18	23.02	23.13	19.12	28.15	21.01	-0.84476	4.96565e-05	-1.05649	2.85023e-07	0.316304	0.0663452	-0.0196284	0.960117	ABC transporter
hypothetical protein CDS	PA0187	2.69	2.08	8.28	5.25	4.51	27.08	29.36	19.61	18.55	22.91	-1.00914	0.0111749	-3.34259	1.55112e-37	2.38757	2.15492e-17	-0.444158	0.0571487	hypothetical protein
hypothetical protein CDS	PA0188	5.23	5.51	6.81	7.24	5.92	28.72	29.86	15.49	17.13	23.31	-0.0398568	0.896789	-2.25322	8.64979e-26	2.32108	2.32281e-39	-0.594628	0.0244795	hypothetical protein
porin CDS	PA0189	4.86	4	4.13	7.85	5.23	11.15	11.76	6.58	6.02	10.34	-0.0891132	0.819802	-1.17951	5.50644e-07	1.18826	1.06539e-05	-0.509072	0.11464	porin
acid phosphatase CDS	PA0190	9.61	8.96	12.99	18.68	14.09	17.35	19.09	12.61	13.16	15.67	-0.430659	0.0826051	-0.782567	0.000971862	0.456961	0.0335292	-0.371334	0.148277	acid phosphatase
transcriptional regulator CDS	PA0191	6.61	8.08	38.75	26.61	15.78	38.31	40.1	23.69	59.33	26.1	-1.54959	3.16231e-05	-2.22254	1.44147e-29	0.713332	0.042415	-0.0784349	0.885485	transcriptional regulator
TonB-dependent receptor CDS	PA0192	2.58	2.6	4.2	5.44	4.57	4.36	5.51	2.54	2.67	4.57	-0.587712	0.00636615	-0.743248	0.00331121	0.262296	0.219319	-0.510057	0.149078	TonB-dependent receptor
hypothetical protein CDS	PA0193	4.46	5.16	9.19	7.89	6.91	10.24	8.17	4.39	4.84	8.5	-0.459005	0.0984697	-0.752819	0.00904536	0.398718	0.100213	-0.531084	0.145934	hypothetical protein
hypothetical protein CDS	PA0194	4.11	4.72	6.03	6.85	6.4	9.74	8.89	6.03	7.24	7.73	-0.26257	0.32526	-0.889191	0.00177147	0.735079	0.000273847	-0.378545	0.174301	hypothetical protein
pntAA CDS	PA0195	86.74	97.7	48.02	81.78	75.94	33.76	33.77	28.18	30.33	27.57	0.692943	0.00447938	1.62535	1.67379e-28	-0.805813	0.000782198	-0.221351	0.345907	NAD(P) transhydrogenase subunit alpha
pntAB CDS	PA0195.1	117.56	136.34	77.11	107.48	120.63	44.98	35.47	31.92	46.11	38.27	0.584282	0.0107426	1.83042	5.75783e-22	-1.12239	2.86244e-06	-0.0484472	0.904198	NAD(P) transhydrogenase subunit alpha
pntB CDS	PA0196	103.52	126.74	74.72	99.7	112.88	34.74	35.44	24.86	30.92	31.71	0.531566	0.0149646	1.88836	7.87654e-37	-1.23437	8.45578e-10	-0.254853	0.294479	pyridine nucleotide transhydrogenase subunit beta
tonB2 CDS	PA0197	2.35	2.61	13.68	15.29	12.76	17.58	14.05	12.94	20.33	11.84	-2.17515	4.37999e-19	-2.46714	4.43494e-17	0.382559	0.0560691	-0.0580894	0.900995	transporter TonB
exbB1 CDS	PA0198	5.21	6.33	31.15	28.08	24.02	43.65	42.16	36.32	37.53	42.51	-1.96362	3.62268e-18	-2.69703	3.88947e-36	0.822176	6.57274e-06	-0.141094	0.559022	transporter ExbB
exbD1 CDS	PA0199	8.33	5.92	42.42	34.22	30.45	38.81	28.84	41.37	43.99	39.17	-2.00164	7.735e-13	-2.03964	1.73216e-12	0.118104	0.649264	0.265715	0.373601	biopolymer transport protein ExbD
hypothetical protein CDS	PA0200	21.52	11.88	65.67	51.25	72.91	126.24	141.99	140.88	157.72	73.15	-1.60189	4.71122e-07	-2.80105	2.24677e-28	1.26956	3.57785e-09	-0.080727	0.872755	hypothetical protein
hypothetical protein CDS	PA0201	13.63	12.74	229.82	197.14	117.74	300.16	294.33	206.19	473.02	118.22	-3.41622	8.498e-32	-4.29654	5.43992e-157	0.895481	0.00171764	-0.0970287	0.866785	hypothetical protein
amidase CDS	PA0202	6.88	7.18	55.05	43.76	43.58	38.21	40.07	32.01	59.85	19.54	-2.45969	3.31276e-36	-2.28891	1.10817e-40	-0.0807796	0.685342	-0.0476591	0.932903	amidase
ABC transporter CDS	PA0203	6.35	6.99	5.34	5.63	7.03	3.73	3.8	3.27	3.4	4.14	0.41544	0.102915	0.994897	0.000713547	-0.465159	0.0684813	-0.0590777	0.883135	ABC transporter
ABC transporter permease CDS	PA0204	7.74	7.68	4.53	7.61	5.76	10.75	8.75	4.92	7.88	10.89	0.633706	0.027431	-0.158539	0.57573	0.905266	0.000736609	-0.258691	0.532327	ABC transporter permease
ABC transporter permease CDS	PA0205	9.24	9.53	6.42	7.17	6.96	12.66	12.99	7.49	7.98	11	0.716039	0.000442601	-0.269112	0.256412	1.09891	2.53782e-09	-0.492485	0.0809258	ABC transporter permease
spermidine/putrescine ABC transporter ATP-binding protein CDS	PA0206	9.35	10.46	6.85	8.03	8.24	8.74	9.46	7.02	6.68	9.2	0.625695	0.00160575	0.297886	0.20471	0.440922	0.0235444	-0.237305	0.431763	spermidine/putrescine ABC transporter ATP-binding protein
transcriptional regulator CDS	PA0207	16.68	16.19	24.77	22.67	27.06	29.38	24.91	25.64	27.73	24.46	-0.323389	0.0949286	-0.540888	0.00605342	0.32589	0.0790299	-0.0604608	0.850969	transcriptional regulator
mdcA CDS	PA0208	39.46	48.2	38.6	51.1	63.84	54.58	50.15	128.6	91.76	34.17	0.0479178	0.876032	-0.0774476	0.640363	0.234144	0.327286	0.462014	0.32204	malonate decarboxylase subunit alpha
2-(5''-triphosphoribosyl)-3'-dephosphocoenzyme-Asynthase CDS	PA0209	12.17	17.59	8.23	12.4	17.33	20.13	16.1	39.02	15.55	8.01	0.488958	0.176083	-0.106124	0.670175	0.707966	0.0243448	0.131413	0.819766	2-(5''-triphosphoribosyl)-3'-dephosphocoenzyme-Asynthase
mdcC CDS	PA0210	22.25	28.59	10.93	15.34	21.77	31.67	22.67	55.17	20.03	7.98	0.914923	0.00613565	0.0813569	0.781525	0.95185	0.0034762	0.0173467	0.975294	malonate decarboxylase acyl carrier protein
mdcD CDS	PA0211	26.71	44.1	16.86	24.28	30.21	44.25	28.76	69.04	35.12	13.65	0.821605	0.00894469	0.130888	0.613524	0.808228	0.00614069	0.0496988	0.933809	malonate decarboxylase subunit beta
mdcE CDS	PA0212	31.87	44.27	17.24	28.72	34.29	60.07	42.06	65.79	44.62	20.13	0.762429	0.0148039	-0.245383	0.26374	1.1187	0.000219351	-0.143198	0.792797	malonate decarboxylase subunit gamma
phosphoribosyl-dephospho-CoA transferase CDS	PA0213	16.1	19.2	6.51	12.89	15.85	27.1	20.54	32.59	19.09	7.99	0.832617	0.0223557	-0.250169	0.281878	1.19564	0.000562564	-0.148183	0.790955	phosphoribosyl-dephospho-CoA transferase
acyl transferase CDS	PA0214	23.41	28.2	17.29	23.98	22.24	54.78	45.89	60.05	41.59	30.03	0.5529	0.00623105	-0.78135	1.21564e-05	1.44323	2.48039e-14	-0.14818	0.744121	acyl transferase
malonate transporter MadL CDS	PA0215	29.86	35.24	22.93	29.79	35.12	70.73	51.58	80.12	50.29	37.58	0.416258	0.0980217	-0.727489	0.000790192	1.24961	2.71252e-07	-0.0865824	0.86493	malonate transporter MadL
malonate transporter MadM CDS	PA0216	42.64	47.16	25.76	28.67	36.3	61.1	50.41	78.59	43.6	28.51	0.831501	3.33721e-05	-0.13169	0.466068	1.07473	2.16865e-07	-0.0949415	0.860509	malonate transporter MadM
transcriptional regulator CDS	PA0217	26.36	34.55	23.78	25.87	26.3	22.14	21.13	23.13	22.42	20.04	0.53014	0.00380476	0.668643	0.000524246	-0.0251893	0.878203	0.0143159	0.965179	transcriptional regulator
transcriptional regulator CDS	PA0218	21.88	28.13	33.15	36.67	32.46	49.77	48.73	43.23	45.16	52.62	-0.176083	0.371044	-0.796238	6.87231e-06	0.729827	6.37611e-08	-0.0687356	0.798396	transcriptional regulator
aldehyde dehydrogenase CDS	PA0219	4.17	4.31	4.87	3.94	4.28	7.08	7.12	3.68	4.25	5.41	0.223601	0.402905	-0.555792	0.0261677	0.890929	2.03007e-05	-0.611247	0.0234996	aldehyde dehydrogenase
amino acid APC family transporter CDS	PA0220	6.46	7.48	6.11	8.24	7.1	13	13.05	7.15	8.81	12.11	0.230635	0.319668	-0.718958	0.000610785	1.05965	6.52125e-09	-0.428061	0.166482	amino acid APC family transporter
aminotransferase CDS	PA0221	5.92	6.66	6.63	6.92	6.31	9.45	9.92	5.42	7.28	7.44	0.193514	0.377652	-0.439899	0.0552785	0.744875	1.82899e-05	-0.484359	0.0719715	aminotransferase
hypothetical protein CDS	PA0222	4.95	3.63	3.96	5.32	6.28	4.34	4.61	3.91	4.74	4.52	-0.000373839	0.999655	0.121632	0.72322	-0.0123848	0.965782	-0.0246694	0.950554	hypothetical protein
dihydrodipicolinate synthetase CDS	PA0223	15.14	17.87	11.54	15.35	11.02	18.52	17.89	16.54	14.27	18.93	0.649731	0.00335193	0.0388847	0.858815	0.724703	0.000359215	-0.127945	0.672452	dihydrodipicolinate synthetase
class II aldolase/adducin domain-containing protein CDS	PA0224	24.06	20.78	25.63	25.91	21.84	41.8	38.99	25.06	29.61	37.24	0.143906	0.50735	-0.664128	0.00034227	0.918833	1.52436e-08	-0.370769	0.175442	class II aldolase/adducin domain-containing protein
transcriptional regulator CDS	PA0225	52.34	47.23	56.9	57.92	50.53	42.65	40.81	35.27	34.48	41.42	0.123173	0.516916	0.434757	0.0171267	-0.199557	0.21418	-0.164867	0.520087	transcriptional regulator
CoA transferase subunit A CDS	PA0226	8.84	10.51	11.12	12.84	15.76	5.99	9.83	12.31	10.77	11.95	-0.179765	0.505232	0.468951	0.111902	-0.536223	0.0592092	0.478951	0.146473	CoA transferase subunit A
CoA transferase subunit B CDS	PA0227	5.53	6.56	7.05	12	7.88	12.46	12.02	13.33	9.01	14.71	-0.2858	0.390478	-0.827755	0.00207979	0.642897	0.0149784	0.00813235	0.984687	CoA transferase subunit B
pcaF CDS	PA0228	5.74	6.23	7.16	9.72	10.47	16.7	18.18	11.53	8.92	15.55	-0.323905	0.208257	-1.35016	1.81565e-10	1.12885	5.29935e-08	-0.47387	0.138318	beta-ketoadipyl CoA thiolase
pcaT CDS	PA0229	6.65	7.27	9.9	7.76	10.13	20.15	22.35	14.74	17.14	23.02	-0.141445	0.597951	-1.42124	5.09168e-13	1.38458	4.54532e-12	-0.202147	0.528859	dicarboxylic acid transporter PcaT
pcaB CDS	PA0230	11.68	14.43	20.83	25.4	22.38	29.76	32.46	21.73	23.25	27.9	-0.53213	0.00265068	-1.06905	1.97354e-09	0.64426	1.62286e-05	-0.339018	0.149958	3-carboxy-cis,cis-muconate cycloisomerase
pcaD CDS	PA0231	21.66	20.99	46.13	35.2	36.37	30.08	28.48	28.78	34.25	37.45	-0.605	0.00549737	-0.273232	0.156183	-0.224695	0.286539	0.175119	0.50847	3-oxoadipate enol-lactonase
pcaC CDS	PA0232	21.68	20.08	40.08	42.07	34.66	48.19	53.18	31.32	28.63	47.27	-0.619631	0.00187285	-1.09252	2.15817e-07	0.579666	0.000883388	-0.448314	0.15579	4-carboxymuconolactone decarboxylase
transcriptional regulator CDS	PA0233	27.33	27.02	38.56	46.4	42.16	25.11	21.69	26.9	24.33	24.81	-0.365981	0.0150168	0.395071	0.0332531	-0.650448	4.29674e-05	0.106092	0.721198	transcriptional regulator
hypothetical protein CDS	PA0234	16.91	14.2	13.07	14.97	13.52	10.82	12.25	7.74	9.39	14.41	0.435981	0.0287169	0.610983	0.00867767	-0.0619619	0.7526	-0.123796	0.763855	hypothetical protein
pcaK CDS	PA0235	8.57	8.87	3.69	5.89	6.68	3.54	2.64	4.25	3.39	2.52	0.940419	0.000746046	1.66356	2.77585e-10	-0.593545	0.0617219	0.111712	0.810863	4-hydroxybenzoate transporter PcaK
transcriptional regulator CDS	PA0236	46.51	49.44	12.86	18.7	15.32	19.56	20.16	11.03	15.41	31.1	1.87332	7.69782e-25	1.44795	5.77309e-17	0.546725	0.00737595	-0.0537777	0.91991	transcriptional regulator
oxidoreductase CDS	PA0237	4.17	3.93	3.23	3.92	4.73	4.75	4.67	2.94	2.11	4.48	0.300356	0.333789	-0.0369873	0.911054	0.449558	0.0901577	-0.468415	0.217915	oxidoreductase
hypothetical protein CDS	PA0238	5.4	7.5	6.74	8.67	7.23	13.52	16.6	8.45	8.42	12.82	0.0462904	0.888956	-1.03414	8.88867e-05	1.18958	1.56514e-08	-0.535657	0.0835545	hypothetical protein
hypothetical protein CDS	PA0239	23.67	20.24	29.36	29.54	30.38	18.68	16.94	21.9	19.81	26.3	-0.166049	0.373852	0.479704	0.0188433	-0.535128	0.000550809	0.312196	0.242366	hypothetical protein
porin CDS	PA0240	11.54	9.83	11.09	15.68	15.15	11.96	12.78	9.16	7.88	12.44	-0.110589	0.675273	-0.0290613	0.897662	0.0277078	0.900427	-0.301634	0.336926	porin
major facilitator superfamily transporter CDS	PA0241	7.52	6.96	4.37	5.61	4.72	6.99	7.47	4.15	5.08	6.82	0.827068	9.69525e-05	0.180842	0.463812	0.760971	0.000183148	-0.38972	0.22111	major facilitator superfamily transporter
hypothetical protein CDS	PA0242	3.35	3.79	3.43	4.25	4.01	5.75	5.29	3.37	3.85	4.97	0.1434	0.569929	-0.44379	0.0775693	0.697702	0.000339304	-0.402265	0.164955	hypothetical protein
transcriptional regulator CDS	PA0243	65.78	67.7	50.61	56.49	49.93	42.74	46.49	43.33	48.05	65.67	0.618775	3.68491e-06	0.760164	2.44954e-06	-0.0287585	0.855174	0.198746	0.525685	transcriptional regulator
shikimate 5-dehydrogenase CDS	PA0244	9.25	10.89	9.22	11.77	10.78	6.1	7.89	3.19	4.11	5.43	0.193463	0.412285	0.697135	0.0104327	-0.391748	0.088212	-0.612253	0.0668889	shikimate 5-dehydrogenase
aroQ2 CDS	PA0245	12.96	11.49	15.22	22.01	19.16	10.66	4.75	5.16	6.96	6.6	-0.335599	0.20769	0.83708	0.0257544	-1.05562	0.00219341	-0.234396	NA	3-dehydroquinate dehydratase
major facilitator superfamily transporter CDS	PA0246	27.8	26.34	36.16	39.91	42.5	14.13	14.29	20.34	24.16	21.02	-0.272589	0.0751548	1.10814	3.49038e-11	-1.26911	3.30673e-18	0.574503	0.00987447	major facilitator superfamily transporter
pobA CDS	PA0247	8.8	11.19	5.86	8.34	8.17	9.33	9.01	6.86	6.93	10.57	0.684625	0.00445081	0.301322	0.202244	0.498488	0.0235444	-0.16352	0.647469	4-hydroxybenzoate 3-monooxygenase
transcriptional regulator CDS	PA0248	33.15	29.36	41.45	38.59	40.73	42.69	41.07	22.9	34.29	40.4	-0.0943868	0.624672	-0.240202	0.176083	0.256526	0.0839178	-0.327327	0.320839	transcriptional regulator
acetyltransferase CDS	PA0249	54.89	56.72	63.4	59.19	50.98	123.54	132.75	74.94	84.88	113.28	0.213652	0.280772	-1.01624	1.55441e-10	1.3392	8.68798e-16	-0.455327	0.0923067	acetyltransferase
hypothetical protein CDS	PA0250	78.93	74.45	109.61	94.41	80.3	285.86	369.06	206.71	226.01	317.3	-0.0370075	0.888002	-1.90637	4.04395e-31	1.96996	4.12628e-21	-0.352893	0.256836	hypothetical protein
hypothetical protein CDS	PA0251	6.98	8.28	11.04	14.56	14.32	15.64	13.94	7.44	11.12	11.7	-0.52143	0.0363215	-0.769721	0.00439071	0.353252	0.0998323	-0.490093	0.113456	hypothetical protein
hypothetical protein CDS	PA0252	24.67	30.4	31.15	28.13	30.82	19.01	28.49	16.58	19.47	19.9	0.137324	0.589132	0.387024	0.182103	-0.137944	0.592915	-0.306034	0.365551	hypothetical protein
transcriptional regulator CDS	PA0253	37.71	47.79	33.52	40.12	36.31	34.07	35.67	21.39	22.73	35.23	0.48847	0.00948504	0.469383	0.0205366	0.132037	0.436799	-0.358853	0.270502	transcriptional regulator
hypothetical protein CDS	PA0254	12.1	14.71	13.18	16	12.41	17.84	17.92	10.54	11.86	17.73	0.21963	0.299023	-0.23528	0.219282	0.566037	0.000894239	-0.376712	0.237753	hypothetical protein
hypothetical protein CDS	PA0255	131.27	126.62	144.78	147.06	147.11	118.82	122.21	111.34	139.67	156.41	0.087723	0.531876	0.278181	0.0554685	-0.0789496	0.529569	0.151783	0.588477	hypothetical protein
hypothetical protein CDS	PA0256	34.24	30.75	63.95	45.07	52.84	162.4	196.64	184.32	184.98	176.06	-0.459725	0.0529431	-2.27766	2.90879e-47	1.91251	5.47431e-19	0.0161037	0.959044	hypothetical protein
hypothetical protein CDS	PA0257	32.25	26.04	60.96	48.05	57.75	44.23	34.6	38.72	44.82	48.62	-0.655127	0.00239687	-0.252863	0.220479	-0.295485	0.16701	0.141151	0.637481	hypothetical protein
hypothetical protein CDS	PA0258	87.76	66.79	186.2	151.98	164.51	129.16	115.85	151.04	165.18	150.18	-0.835943	0.000143067	-0.480371	0.024199	-0.251202	0.185878	0.318113	0.183457	hypothetical protein
hypothetical protein CDS	PA0259	127.44	100.89	243.15	197.76	207.86	221.01	203.98	182.83	199.85	181.28	-0.646041	0.001455	-0.711685	5.9817e-06	0.171336	0.335113	-0.167988	0.472826	hypothetical protein
hypothetical protein CDS	PA0260	81.39	71.5	155.63	138.14	135.9	62.81	57.85	67.13	68.48	61.78	-0.63226	0.000113056	0.521878	0.000390227	-1.04364	2.93051e-12	0.117202	0.657037	hypothetical protein
hypothetical protein CDS	PA0261	20.18	18.04	37.77	41.97	36.14	44.65	39.06	41.51	42.56	43.52	-0.732569	4.94059e-05	-0.941601	7.93012e-06	0.316412	0.0595194	0.0195783	0.949133	hypothetical protein
hypothetical protein CDS	PA0262	17.23	15.11	31.49	30.39	30.69	29.75	29.21	28.43	28.76	33.27	-0.657685	7.12004e-06	-0.682529	8.28876e-06	0.133786	0.305312	0.0262959	0.920992	hypothetical protein
hcpC CDS	PA0263	15.63	15.11	21.19	20.47	23.02	27.98	29.52	48.42	54.08	28.09	-0.21603	0.322949	-0.718497	0.00136947	0.61179	0.000487599	0.486433	0.198757	secreted protein Hcp
gabD CDS	PA0265	121.86	117.69	114.34	123.15	121.04	192.84	241.96	229.17	230.62	242.97	0.273509	0.0192335	-0.676817	7.24244e-06	1.05979	3.69531e-12	0.0977569	0.727426	glutarate-semialdehyde dehydrogenase DavD
5-aminovalerate aminotransferase DavT CDS	PA0266	154.68	157.19	124.94	133.66	130.06	280.36	321.61	260.05	237.32	294.95	0.536446	3.65931e-07	-0.766261	1.90707e-08	1.41296	1.21067e-28	-0.180735	0.471228	5-aminovalerate aminotransferase DavT
hypothetical protein CDS	PA0267	49.84	42.89	79.19	86.56	75.83	55.59	64.99	44.11	52.46	81.43	-0.52079	0.000646569	-0.196078	0.247875	-0.214864	0.154117	-0.0318485	0.942224	hypothetical protein
transcriptional regulator CDS	PA0268	13.57	14.16	14.25	18.31	17.11	22.34	25.3	11.44	12.49	21.13	0.0172065	0.938717	-0.597929	0.000770295	0.724368	1.8481e-05	-0.572417	0.0883966	transcriptional regulator
hypothetical protein CDS	PA0269	27.66	30.85	46.31	43.81	41.53	201.72	206.88	91.75	121.6	177.67	-0.312927	0.0971048	-2.61527	3.14345e-60	2.40906	1.19181e-65	-0.563484	0.0866778	hypothetical protein
hypothetical protein CDS	PA0270	25.5	31.57	54.97	42.11	36.22	210.57	231.94	110.45	120.48	165.37	-0.365705	0.196444	-2.76395	4.07639e-60	2.48835	1.13304e-29	-0.681317	0.00741742	hypothetical protein
hypothetical protein CDS	PA0271	31.02	30.19	45.1	46.8	45.24	149.58	168.94	86.42	94.81	129.45	-0.306042	0.113371	-2.18861	1.11829e-32	1.99049	3.80473e-40	-0.567762	0.0332457	hypothetical protein
transcriptional regulator CDS	PA0272	35.42	32.9	32.31	38.51	36.94	54.23	58.31	34.58	35.92	53.62	0.19937	0.226336	-0.536518	0.000922639	0.846538	2.89209e-09	-0.403873	0.174766	transcriptional regulator
major facilitator superfamily transporter CDS	PA0273	2.55	2.25	2.58	3.08	3.09	2.68	3.97	2.05	2.94	3.57	-0.00848652	0.982903	-0.28319	0.459456	0.38431	0.183199	-0.187369	0.657886	major facilitator superfamily transporter
hypothetical protein CDS	PA0274	11.11	10.9	17.58	18.92	16.19	10.23	13.7	21.84	18.93	18.76	-0.399633	0.0428475	0.060612	0.822528	-0.349991	0.099113	0.649269	0.0188219	hypothetical protein
transcriptional regulator CDS	PA0275	38.83	33.55	46.16	50.2	40.77	68.7	71.75	81.52	94.28	83.18	-0.063394	0.774374	-0.770499	5.60347e-06	0.816841	1.02066e-07	0.277612	0.235891	transcriptional regulator
hypothetical protein CDS	PA0276	15.48	14.47	15.19	15.23	13.97	135.39	109.38	89.72	97.71	85.14	0.285662	0.205831	-2.83524	5.07918e-51	3.22611	3.45782e-73	-0.394987	0.121001	hypothetical protein
hypothetical protein CDS	PA0277	178.76	164.08	47.92	63.52	72.28	36.14	37.24	21.36	25.35	28.63	1.73907	5.03942e-19	2.39862	8.25276e-59	-0.529647	0.011651	-0.512959	0.0274045	hypothetical protein
hypothetical protein CDS	PA0278	10.24	12.43	21.07	23.79	24.29	11.23	10.14	9.06	12.01	14.41	-0.746095	7.20401e-05	0.263176	0.31494	-0.902112	4.66008e-07	0.121356	0.742078	hypothetical protein
transcriptional regulator CDS	PA0279	25.7	28.45	59.03	70.1	60.39	45.49	50.74	40.83	32.94	32.72	-0.94388	2.67656e-10	-0.646726	0.000295606	-0.189195	0.225074	-0.39554	0.152121	transcriptional regulator
cysA CDS	PA0280	58.52	67.88	276.43	312.46	221.51	124.83	126.66	210.72	114.1	105.73	-1.80576	1.32085e-22	-0.811121	2.12175e-08	-0.894788	8.53866e-07	0.157465	0.735024	sulfate.thiosulfate ABC transporter ATP-binding protein CysA
cysW CDS	PA0281	67.7	76.29	543.59	500.8	420.89	131	149.87	241.32	118.59	135.12	-2.47182	6.07955e-48	-0.781731	1.60734e-07	-1.5892	1.6434e-19	0.188811	0.678296	sulfate transporter CysW
cysT CDS	PA0282	54.1	76.22	630.15	457.01	510.92	154.67	173.91	244.85	232.48	162.96	-2.7244	1.0802e-33	-1.15163	2.49741e-11	-1.48921	1.70402e-13	0.331853	0.320375	sulfate transporter CysT
sbp CDS	PA0283	71.97	93.86	1114.43	702.73	711.43	370.29	493.28	700.95	1305.72	359.16	-3.0188	8.8991e-31	-2.19446	2.10537e-37	-0.760225	0.00579414	0.57146	0.208065	sulfate-binding protein
hypothetical protein CDS	PA0284	145.36	178.91	2136.58	1243.53	716.68	1491.04	1387.95	1624.28	3789.62	924.68	-2.51299	1.40911e-05	-2.96395	5.0915e-88	0.250686	0.678173	0.350751	0.476009	hypothetical protein
hypothetical protein CDS	PA0285	69.36	66.76	58.95	65.8	63.23	25.3	26.92	25.37	26.63	31.66	0.389691	0.000888218	1.56038	3.31502e-29	-1.05806	2.48744e-18	0.0836235	0.751756	hypothetical protein
desA CDS	PA0286	385.32	344.79	476.67	427.88	413.78	112.54	111.51	259.41	281.93	219.42	0.00127512	0.996303	1.88231	1.27938e-43	-1.76568	4.01419e-35	1.07869	1.37e-06	delta-9 fatty acid desaturase DesA
gpuP CDS	PA0287	4.54	3.49	4.96	6.23	6.37	5.22	5.59	4.28	4.76	7.37	-0.265852	0.330904	-0.243143	0.407395	0.0851222	0.705249	0.00296224	0.994696	3-guanidinopropionate transporter
gpuA CDS	PA0288	10.11	9.02	8.19	10.51	8.85	6.82	7.32	5.1	4.88	6.08	0.327661	0.14706	0.615977	0.0163552	-0.175696	0.420155	-0.362218	0.213738	guanidinopropionase
gpuR CDS	PA0289	19.72	18.76	29.3	23.08	27.6	37.91	45.35	30.83	37.11	40.68	-0.201927	0.369385	-0.92908	2.17268e-07	0.833959	2.17101e-05	-0.191678	0.489459	transcriptional activator GpuR
hypothetical protein CDS	PA0290	19.54	22.8	33.84	29.96	31.46	67.52	84.37	66.82	67.52	101.16	-0.315099	0.0904832	-1.65735	1.23528e-21	1.44815	1.04553e-16	0.0324781	0.934941	hypothetical protein
oprE CDS	PA0291	245.5	227.19	629.39	512.04	469.37	306.4	333.2	400.53	409.87	260	-0.90714	2.99303e-06	-0.25411	0.066635	-0.546231	0.00439059	0.140161	0.72489	anaerobically-induced outer membrane porin OprE
aguA CDS	PA0292	78.23	93.46	63.66	86.09	75.69	56.7	68.56	66.56	68.91	63.26	0.461539	0.00966667	0.632485	8.78618e-05	-0.0574107	0.767231	0.0744525	0.806431	agmatine deiminase
aguB CDS	PA0293	30.15	31	19.54	22.11	20.75	15.33	15.77	15.25	15.29	14.78	0.823064	1.08203e-08	1.14988	4.46604e-10	-0.213697	0.192502	-0.0394959	0.900441	N-carbamoylputrescine amidohydrolase
aguR CDS	PA0294	44.75	36.59	43.09	48.47	44.64	33.82	34.73	29.07	33.2	34.76	0.11384	0.568365	0.429135	0.0243516	-0.203699	0.164589	-0.082923	0.760876	transcriptional regulator AguR
polyamine binding protein CDS	PA0295	20.19	19.27	38.29	31.96	38.61	25.91	24.91	27.81	24.66	26.2	-0.604484	0.00121935	-0.18146	0.328311	-0.314694	0.0822978	0.0416911	0.891055	polyamine binding protein
spuI CDS	PA0296	247.88	217.67	305.03	266.43	299.47	267.53	316.52	658.87	640.85	390.08	-0.0495788	0.808791	-0.14452	0.351659	0.205959	0.223548	0.790642	0.0162509	glutamine synthetase
spuA CDS	PA0297	216.04	184.51	237.17	257.78	274.2	275.73	265.25	508.52	450.05	309.67	-0.0833844	0.647866	-0.250833	0.0946342	0.277877	0.0340771	0.553426	0.0917204	glutamine amidotransferase
spuB CDS	PA0298	127.31	121.5	142.68	142.71	162.2	146.27	179.11	301.33	221.31	159.95	0.00799098	0.969428	-0.205029	0.183401	0.323547	0.0523604	0.3996	0.295475	glutamine synthetase
spuC CDS	PA0299	201.45	208.42	185.32	211.31	206.9	408.31	526.07	472.34	434.73	340.81	0.2972	0.0115752	-1.00533	2.41066e-11	1.41022	4.03678e-18	-0.142776	0.697006	aminotransferase
spuD CDS	PA0300	630.68	590.62	592.5	469.19	546.75	520	640.35	798.65	672.79	653.98	0.450237	0.0150734	0.255079	0.0898641	0.308858	0.115878	0.262797	0.361735	putrescine ABC transporter substrate-binding protein SpuD
spuE CDS	PA0301	216.3	213.94	224.59	188	209.57	153.39	152.69	226.09	198.72	182.95	0.317488	0.0620775	0.670827	3.17632e-07	-0.23924	0.14036	0.374087	0.141186	spermidine ABC transporter substrate-binding protein SpuE
spuF CDS	PA0302	159.04	189.91	139.67	145.85	136.94	129.37	133.95	148.93	105	122.25	0.575114	2.53148e-05	0.584423	4.16989e-05	0.103577	0.389615	-0.0614973	0.866785	polyamine transporter PotG
spuG CDS	PA0303	250.71	246.6	234.59	210.7	195.46	190.15	178.9	189.95	153.96	182.11	0.483886	0.00245969	0.609815	5.41992e-06	-0.0117895	0.943203	-0.0697114	0.816827	polyamine transporter PotH
spuH CDS	PA0304	237.31	253.58	231.34	235.29	242.58	206.47	184.36	163.32	136.78	187.21	0.322531	0.00626049	0.507878	0.000254747	-0.0737421	0.59028	-0.249803	0.353017	polyamine transporter PotI
hypothetical protein CDS	PA0305	20.13	22.97	22.62	24.93	25.61	18.74	18.43	16.34	16.47	15.38	0.0915192	0.576473	0.392028	0.0134517	-0.189326	0.167852	-0.198263	0.401976	hypothetical protein
transcriptional regulator CDS	PA0306	41.55	37.77	57.08	55.62	53.27	48.32	53.38	59.83	52.31	63.44	-0.208607	0.191204	-0.176145	0.290927	0.0783097	0.598335	0.186386	0.459796	transcriptional regulator
transcriptional regulator CDS	PA0306a	255.86	221.4	401.58	258.68	314.79	569.3	478.85	740.7	606.01	716.15	-0.178836	0.532032	-0.950744	5.82186e-10	0.873931	0.000265939	0.359614	0.154657	transcriptional regulator
hypothetical protein CDS	PA0307	61.54	56.6	103.05	106.58	109.05	27.81	29.44	33.26	33.23	25.28	-0.572249	2.43983e-05	1.22369	2.96247e-12	-1.68521	5.03256e-35	0.0884134	0.810692	hypothetical protein
hypothetical protein CDS	PA0308	80.46	76.35	100.82	94.85	99.6	35.2	37.58	43.56	46.35	62.52	-0.0585216	0.729538	1.28562	1.10927e-17	-1.23132	2.03541e-19	0.429853	0.102904	hypothetical protein
hypothetical protein CDS	PA0309	91.7	107.73	91.54	113.89	92.1	74.13	91.42	78.87	92.33	93.19	0.277949	0.11058	0.447148	0.00708822	-0.0567309	0.763476	0.0794023	0.79279	hypothetical protein
hypothetical protein CDS	PA0310	49.99	48.25	59.35	68.31	62.7	34.78	35.88	44.66	44.6	37.89	-0.0959037	0.546185	0.654989	0.000111105	-0.639685	3.95144e-06	0.242011	0.371327	hypothetical protein
hypothetical protein CDS	PA0311	15.75	14.77	24.99	31.09	28.85	8.74	8.94	8.6	10.78	7.72	-0.611292	0.00138819	0.955243	0.000407148	-1.45757	1.93267e-13	0.0225925	0.958255	hypothetical protein
hypothetical protein CDS	PA0312	94.96	103.36	103.15	123.31	113.27	197.46	206.88	118.59	127.55	181.49	0.079724	0.624777	-0.845826	5.14127e-09	1.03549	3.13715e-15	-0.462449	0.0965407	hypothetical protein
L-cysteine ABC transporter protein YecS CDS	PA0313	94.66	94.89	97.31	104.82	102.97	115.87	112.29	96.44	98.11	99.05	0.168879	0.191147	-0.0864902	0.571573	0.366504	0.002372	-0.212912	0.301793	L-cysteine ABC transporter protein YecS
L-cysteine ABC transporter protein FliY CDS	PA0314	109.06	102.75	116.9	112.31	105.92	91.86	88.54	178.68	177.52	111.51	0.191703	0.214685	0.41162	0.00526893	-0.107682	0.451012	0.672161	0.0371638	L-cysteine ABC transporter protein FliY
hypothetical protein CDS	PA0315	489.78	476.76	556.8	525.2	400.72	909.52	634.86	724.45	641.03	1104.96	0.233928	0.281937	-0.494103	0.00474409	0.834984	0.000352652	0.0682419	0.87727	hypothetical protein
serA CDS	PA0316	531.59	520.51	553.92	737.92	795.28	172.42	168.31	225.48	249.95	215.14	-0.127614	0.554605	1.80424	6.70892e-46	-1.81359	3.56878e-23	0.406583	0.0649418	D-3-phosphoglycerate dehydrogenase
hypothetical protein CDS	PA0317	290.37	263.71	343.59	323.43	339.74	118.03	122.55	175.77	194.02	169.65	-0.00695459	0.973272	1.38257	1.01372e-24	-1.27659	1.4143e-24	0.54426	0.00791985	hypothetical protein
hypothetical protein CDS	PA0318	152.66	144.48	202.65	169.89	186.39	156.17	145.58	113.19	140.73	167.77	-0.0585661	0.775665	0.15842	0.287137	-0.105424	0.537358	-0.101742	0.747743	hypothetical protein
hypothetical protein CDS	PA0319	153.49	145.04	106.04	133.75	137.63	36.84	37.85	42.42	44.58	55.22	0.516681	0.00151086	2.17545	1.47434e-52	-1.54086	2.39782e-21	0.314851	0.188057	hypothetical protein
hypothetical protein CDS	PA0320	79.73	70	79.02	89.81	97.17	34.83	29.59	39.46	39.6	42.01	0.0297512	0.892553	1.39188	3.22033e-12	-1.24896	3.0799e-12	0.295665	0.24955	hypothetical protein
acetylpolyamine aminohydrolase CDS	PA0321	20.49	18.78	11.37	14.28	14	22.44	20.93	19.69	16.02	24.57	0.835919	2.89465e-06	0.0359074	0.857038	0.913324	1.09664e-07	-0.105864	0.760239	acetylpolyamine aminohydrolase
transporter CDS	PA0322	14.25	14.98	9.7	9.97	12.33	12.12	11.77	15.64	15.21	11.83	0.716627	0.000164045	0.470924	0.014027	0.359835	0.0636968	0.229869	0.465569	transporter
ABC transporter CDS	PA0323	12.84	12.12	17.09	12.35	13.35	18.53	17.32	16.46	17.55	19.05	0.0703069	0.811181	-0.339853	0.0987143	0.520094	0.019357	-0.0199478	0.947683	ABC transporter
ABC transporter permease CDS	PA0324	13.82	10.39	18.55	17.71	15.64	23.51	24.4	21.08	20.95	23.7	-0.240135	0.342774	-0.796502	0.000384123	0.665245	0.000133028	-0.125717	0.630646	ABC transporter permease
ABC transporter permease CDS	PA0325	14.65	14.42	21.29	21	20.13	25.1	28.91	19.35	28.13	27.43	-0.24495	0.170128	-0.709754	0.000254878	0.574648	0.000337196	-0.107918	0.753836	ABC transporter permease
ABC transporter ATP-binding protein CDS	PA0326	9.5	8.53	9.14	10.91	12.44	5.05	5.03	7.12	7.31	5.3	0.00829104	0.978852	1.00948	0.000115231	-0.888833	6.75575e-05	0.33276	0.321897	ABC transporter ATP-binding protein
hypothetical protein CDS	PA0327	21.04	24.12	30.43	28.02	28.8	58.37	55.04	59.03	66.58	53.69	-0.0951998	0.62741	-1.1439	3.30585e-12	1.15808	8.68277e-16	0.0701972	0.823896	hypothetical protein
hypothetical protein CDS	PA0328	26.55	24.07	14.97	16.22	14.76	21.19	24.75	19.67	19.61	18.61	0.990905	1.48528e-12	0.321277	0.0564014	0.782872	1.68598e-07	-0.234671	0.346179	hypothetical protein
hypothetical protein CDS	PA0329	382.93	351.19	446.28	325.3	343.87	2348.5	2570.87	1679.69	1716.6	2229.15	0.243456	0.30365	-2.55756	1.08005e-80	2.89859	1.29404e-47	-0.370387	0.124571	hypothetical protein
rpiA CDS	PA0330	332.65	327.88	240.46	276.07	280.62	92.18	96.07	159.57	170.34	151.78	0.583278	2.77385e-06	1.9881	1.7539e-49	-1.29057	8.55478e-23	0.723223	0.000237573	ribose-5-phosphate isomerase A
ilvA1 CDS	PA0331	164.05	162.6	128.66	155.7	161.26	24.71	24.28	42.7	46.26	36.84	0.407399	0.00592502	2.91206	3.35707e-101	-2.38648	1.16361e-56	0.711372	0.0024316	threonine dehydratase
hypothetical protein CDS	PA0332	117.23	127.21	108.22	122.22	134.23	237.76	254.32	218.53	226.47	191.43	0.277116	0.0896717	-0.827105	7.42846e-09	1.21364	3.49454e-16	-0.197268	0.456222	hypothetical protein
hypothetical protein CDS	PA0333	48.44	46.92	37.39	53.01	56.08	47.88	56.03	44.73	40.59	40.42	0.238168	0.294759	0.0574852	0.729561	0.291639	0.183466	-0.28729	0.252397	hypothetical protein
major facilitator superfamily transporter CDS	PA0334	60.49	56.69	63.07	77.12	77.25	35.92	37.33	27.46	26.9	29.53	-0.0331844	0.863694	0.857006	1.15547e-08	-0.778025	1.96738e-07	-0.372097	0.0651479	major facilitator superfamily transporter
hypothetical protein CDS	PA0335	129.92	118.85	212.78	211.37	187.48	53.21	60.63	109.21	106.67	80.36	-0.439658	0.00363249	1.30584	5.539e-17	-1.6325	7.11704e-28	0.706887	0.01044	hypothetical protein
ygdP CDS	PA0336	571.51	545.69	535.76	570.57	542.23	350.77	390.29	365.26	406.28	481.68	0.293754	0.0113506	0.772049	1.56742e-08	-0.366137	0.00301124	0.154646	0.552493	RNA pyrophosphohydrolase
ptsP CDS	PA0337	249.97	249.55	348.93	380.92	358.61	325.79	315.87	204.79	228.83	275.64	-0.266593	0.013155	-0.180066	0.170161	0.0242248	0.837453	-0.418863	0.0620561	phosphoenolpyruvate-protein phosphotransferase PtsP
hypothetical protein CDS	PA0338	66.26	69.4	58.56	67.97	65	70.35	75.25	41	46.64	80.37	0.35758	0.00521201	0.0784648	0.606761	0.39046	0.00308187	-0.328087	0.375491	hypothetical protein
hypothetical protein CDS	PA0339	47.78	47.49	61	81.42	62.49	58.94	61.03	58.46	60.83	68.34	-0.243135	0.205748	-0.151121	0.358957	0.0172663	0.926232	0.0527081	0.840875	hypothetical protein
hypothetical protein CDS	PA0340	138.27	115.02	89.96	102.37	105.54	38.56	37.62	47.6	57.13	50.18	0.619823	0.000128167	1.91014	1.24094e-32	-1.17536	3.44384e-17	0.406865	0.0776768	hypothetical protein
lgt CDS	PA0341	210.05	189.37	161.36	160.69	182.94	61.86	60.61	56.49	73.29	71.14	0.514095	0.000642111	1.88273	4.51525e-39	-1.25335	5.86039e-19	0.114781	0.688368	prolipoprotein diacylglyceryl transferase
thyA CDS	PA0342	299.6	312.03	222.52	296.84	272.95	76.17	84.67	133.69	134.06	121.72	0.482332	0.00216329	2.10317	1.66508e-53	-1.50297	3.66973e-20	0.644723	0.00218288	thymidylate synthase
hypothetical protein CDS	PA0343	116.83	125.28	120.86	134.86	127.01	76.45	72.7	68.73	65.33	73.11	0.194737	0.124178	0.877071	9.05198e-10	-0.570704	3.10804e-06	-0.107907	0.65314	hypothetical protein
hypothetical protein CDS	PA0344	18.2	18.81	25.78	29.35	23.72	45.2	53.02	30.17	23.88	40.5	-0.233033	0.17881	-1.22327	4.03224e-14	1.09798	1.3227e-11	-0.564671	0.0656392	hypothetical protein
hypothetical protein CDS	PA0345	23.68	27.26	29.49	34.72	30.05	54.01	65.3	40.46	44.43	54	-0.0306787	0.875064	-1.04397	1.55609e-10	1.12201	1.05357e-12	-0.343088	0.183777	hypothetical protein
hypothetical protein CDS	PA0346	14.36	21.54	20.93	27.24	27.59	17.58	16.99	13.66	12.42	16.25	-0.212908	0.475578	0.229148	0.451036	-0.334892	0.133346	-0.27023	0.378408	hypothetical protein
glpQ CDS	PA0347	10.04	11.49	12.92	17	14.36	14.45	12.68	9.68	8.11	12.08	-0.178546	0.406387	-0.153399	0.49086	0.0839453	0.671838	-0.406241	0.165053	glycerophosphoryl diester phosphodiesterase
hypothetical protein CDS	PA0348	9.41	10.84	8.85	10.66	12.7	18.39	17.77	10.56	11.25	14.79	0.184882	0.472596	-0.650753	0.001535	0.944276	3.35646e-06	-0.523157	0.0396561	hypothetical protein
hypothetical protein CDS	PA0349	7.31	7.07	7.71	7.92	7.32	10.76	12.18	7.74	9.87	12.27	0.176717	0.443404	-0.489134	0.042263	0.777274	2.71101e-05	-0.187616	0.577659	hypothetical protein
folA CDS	PA0350	112.09	131.25	79.3	105.82	93.18	27.8	29.94	27.52	32.23	37.7	0.658587	0.000107569	2.24518	2.74432e-40	-1.46856	3.13059e-17	0.147666	0.619689	dihydrofolate reductase
hypothetical protein CDS	PA0351	147.69	157.69	149.39	163.68	149.98	84.73	81.78	89.65	106.37	96.85	0.254215	0.0478524	1.0524	1.55705e-12	-0.686256	5.244e-08	0.212566	0.374443	hypothetical protein
transporter CDS	PA0352	139.29	129.21	52.59	67.67	75.22	21.37	17.8	17.79	19.17	22.96	1.3042	5.99088e-13	2.9507	2.32506e-82	-1.51853	3.78672e-14	0.0198965	0.953544	transporter
ilvD CDS	PA0353	163.99	163.12	343.13	364.84	396.12	92.02	89.62	122.52	117.51	121.76	-0.895148	1.82701e-13	1.02774	2.19715e-15	-1.81176	2.59016e-46	0.388438	0.0393737	dihydroxy-acid dehydratase
hypothetical protein CDS	PA0354	121.2	114.67	82.04	101.74	102.29	33.84	40.08	41.18	40.66	45.72	0.576727	0.000131886	1.85142	5.44234e-35	-1.15801	3.73324e-12	0.186198	0.450474	hypothetical protein
pfpI CDS	PA0355	7.51	4.36	20.46	15.59	12.36	150.96	202.98	89.52	129.19	146.79	-1.12126	0.00174684	-4.67497	2.35387e-90	3.60423	5.77383e-45	-0.474749	0.137868	protease PfpI
hypothetical protein CDS	PA0356	134.14	119.4	92.87	98.46	110.3	20.66	20.49	42.8	46.18	37.3	0.602037	9.38964e-05	2.79533	2.54751e-69	-2.07599	7.20905e-42	0.941707	3.8e-05	hypothetical protein
mutM CDS	PA0357	159.94	161.31	132.51	179.9	166.76	45.01	51.63	69.82	83.07	77.17	0.280511	0.108411	1.90925	5.98366e-39	-1.51094	6.40916e-18	0.618083	0.00380604	formamidopyrimidine-DNA glycosylase
hypothetical protein CDS	PA0358	135.09	119.08	76.48	107.28	113.59	23.42	25.27	25.46	24.98	22.54	0.626992	0.00313177	2.5588	2.86838e-52	-1.80526	1.07353e-17	0.00115513	0.997528	hypothetical protein
hypothetical protein CDS	PA0359	214.52	206.16	184.27	188.49	173.18	245.9	178.48	224.59	251.37	186.45	0.477209	0.00029488	0.167407	0.363367	0.419872	0.0274909	0.0520573	0.897638	hypothetical protein
hypothetical protein CDS	PA0360	86.37	79.62	138.74	140.3	129.99	95.64	98.78	91.74	97.76	113.88	-0.443294	0.00107967	-0.046369	0.765316	-0.286522	0.0227294	0.0481783	0.859286	hypothetical protein
gamma-glutamyltranspeptidase CDS	PA0361	75.11	78.39	70.85	81.86	71.84	53.26	53.28	61.96	64.09	67.49	0.306585	0.0162281	0.705863	2.2242e-07	-0.287243	0.0252654	0.261133	0.173389	gamma-glutamyltranspeptidase
fdx1 CDS	PA0362	689.15	574.32	420.34	465.6	425.8	289.49	232.28	266.68	334.76	333.87	0.798563	8.35964e-08	1.45364	1.65269e-18	-0.540427	0.000583506	0.230755	0.40223	4Fe-4S ferredoxin
coaD CDS	PA0363	482.19	447.22	289.91	321.23	286.44	48.69	61.57	86.78	87.54	115	0.903206	1.7493e-13	3.24865	1.57064e-95	-2.22713	1.08249e-44	0.722738	0.00372339	phosphopantetheine adenylyltransferase
oxidoreductase CDS	PA0364	17.68	16.55	15.63	20.43	34.66	11.92	14.65	13.58	14.14	11.68	-0.182341	0.642412	0.542883	0.00408619	-0.609576	0.070446	-0.0154746	0.965733	oxidoreductase
hypothetical protein CDS	PA0365	20.28	20	24.03	41.64	77.99	34.31	34.02	28.95	29.72	31.22	-0.923513	0.0346075	-0.579989	0.00470993	-0.272515	0.527964	-0.181798	0.455096	hypothetical protein
coniferyl aldehyde dehydrogenase CDS	PA0366	14.12	19.1	19.47	77.82	107.86	66.82	79.2	42.89	58.56	63.03	-1.43086	0.0658648	-1.95119	7.82285e-29	0.269009	0.739338	-0.379896	0.179289	coniferyl aldehyde dehydrogenase
transcriptional regulator CDS	PA0367	76.86	67.36	99.3	170.3	179.03	87.06	83.82	97.15	102.81	113.69	-0.757426	0.00538062	-0.0627579	0.71354	-0.592322	0.0244719	0.27165	0.189135	transcriptional regulator
acetyltransferase CDS	PA0367a	38.86	42.6	60.56	78.13	78.33	57.14	49.43	40.97	44.2	39.6	-0.550993	0.00283042	-0.206979	0.302904	-0.236207	0.216261	-0.329472	0.193575	acetyltransferase
hypothetical protein CDS	PA0368	46.98	41.46	57.31	62.3	59.88	26.89	26.97	32.51	33.84	31.28	-0.162811	0.2986	0.894037	9.83581e-08	-0.945963	1.33681e-13	0.254437	0.274039	hypothetical protein
hypothetical protein CDS	PA0370	108.06	108.75	96.19	102.16	101.17	72.31	58.78	55.1	36.85	61.1	0.387852	0.00140542	0.903484	3.13297e-08	-0.403695	0.010077	-0.315449	0.357137	hypothetical protein
hypothetical protein CDS	PA0371	97.7	103.25	99.66	97.14	97.15	65.92	65.68	57.15	42.09	62.13	0.304011	0.0155347	0.789698	5.19354e-09	-0.373397	0.00225085	-0.265359	0.373197	hypothetical protein
zinc protease CDS	PA0372	119.03	113.55	125.87	129.69	123.66	39.44	42.22	66.01	70.25	63.76	0.149723	0.247019	1.68752	1.38125e-33	-1.42512	1.25574e-32	0.664241	0.000750358	zinc protease
ftsY CDS	PA0373	190.27	195.32	187.14	226.53	221.78	78.04	89.52	117.14	126.22	127.91	0.13623	0.353876	1.38051	9.10747e-24	-1.13044	1.79708e-14	0.52957	0.00616058	signal recognition particle receptor FtsY
ftsE CDS	PA0374	241.52	231.79	271.43	253.71	285.8	121.01	102.52	127.72	140.91	145.32	0.0769254	0.650217	1.25985	1.18639e-17	-1.06907	5.64829e-12	0.281596	0.215944	cell division protein FtsE
ftsX CDS	PA0375	197.33	197.5	202.56	243.53	228.43	120.91	120.04	98.6	92.16	138.75	0.0846633	0.562006	0.891311	1.55848e-11	-0.69465	6.38622e-08	-0.128781	0.697685	cell division protein FtsX
rpoH CDS	PA0376	697.68	682.84	502.77	529.83	548.71	491.38	479.6	479.57	605.09	742.81	0.657507	2.53312e-09	0.687486	7.04819e-08	0.082288	0.497456	0.287499	0.312986	RNA polymerase sigma factor RpoH
hypothetical protein CDS	PA0377	80.39	76.37	76.13	108.32	103.18	26.12	32.81	33.81	37.15	36.04	-0.0149952	0.953412	1.58709	3.55942e-19	-1.48386	1.1141e-12	0.251451	0.347538	hypothetical protein
monofunctional biosynthetic peptidoglycan transglycosylase CDS	PA0378	83.49	82.82	51.3	77.7	64.97	18.91	19.01	17.34	22.43	23.76	0.632237	0.00137059	2.30549	5.90314e-45	-1.54973	3.16461e-14	0.138421	0.654433	monofunctional biosynthetic peptidoglycan transglycosylase
hypothetical protein CDS	PA0379	246.84	203.42	235.18	214.64	190.31	59.88	60.04	97.77	94.55	112.84	0.343709	0.0872597	2.0842	5.12395e-36	-1.6222	3.08854e-22	0.711564	0.000303017	hypothetical protein
sulfur carrier protein ThiS CDS	PA0380	775.4	804.14	371.48	446.51	452.85	60.68	64.67	110.4	131.49	130.25	1.16457	2.44634e-18	3.82493	8.26731e-139	-2.53961	2.86304e-56	0.909449	1.25e-05	sulfur carrier protein ThiS
thiG CDS	PA0381	409.21	448.78	196.75	247.17	242.71	39.38	43.69	62.58	78.18	76.39	1.17187	1.10911e-16	3.54068	1.52494e-141	-2.24723	1.58653e-46	0.739791	0.000516469	thiazole synthase
micA CDS	PA0382	264.2	281.64	132.43	171.47	176.81	24.23	22.2	24.36	29.23	33.62	1.03352	1.60204e-10	3.72629	3.32736e-137	-2.56654	5.39676e-46	0.28971	0.28537	tRNA (guanine-N(7)-)-methyltransferase
hypothetical protein CDS	PA0383	36.94	39.69	26.25	30.43	34.23	33.61	35.32	27.54	25.96	36.64	0.605586	0.000289213	0.333047	0.0327298	0.385356	0.0233674	-0.187881	0.519319	hypothetical protein
hypothetical protein CDS	PA0384	87	74.63	78.15	77.31	86.07	115.43	112.66	116.51	116.9	106.55	0.275093	0.148178	-0.312828	0.0946342	0.69982	3.93367e-06	-0.00922917	0.975562	hypothetical protein
hypothetical protein CDS	PA0385	234.57	196.01	149.69	156.67	164.25	32.22	28.34	67.11	71.8	67.5	0.723568	4.0654e-06	3.00137	7.54958e-61	-2.16156	5.0221e-43	1.09372	1.55e-07	hypothetical protein
coproporphyrinogen III oxidase CDS	PA0386	88.22	86.84	58.45	75.95	77.91	9.53	12.89	17.74	18.26	14.5	0.576127	0.000667241	3.13488	2.86717e-73	-2.43221	1.00228e-31	0.515679	0.0866509	coproporphyrinogen III oxidase
non-canonical purine NTP pyrophosphatase CDS	PA0387	262	253.75	180.48	188.88	214.16	187.13	179.6	149.74	186.56	136.4	0.673784	1.73205e-06	0.671596	9.24863e-07	0.115431	0.446657	-0.196872	0.520815	non-canonical purine NTP pyrophosphatase
hypothetical protein CDS	PA0388	378.94	348.15	263.17	271.09	255.88	364.75	367.28	217.53	284.67	226.42	0.732485	4.52968e-09	0.171495	0.232556	0.673894	4.1619e-09	-0.543912	0.0263127	hypothetical protein
hypothetical protein CDS	PA0389	211.91	199.4	166.77	177.71	169.71	81.39	76.52	59.39	73.28	74.37	0.531871	7.6668e-06	1.55894	1.87957e-27	-0.914413	3.8897e-14	-0.186426	0.460654	hypothetical protein
metX CDS	PA0390	268.94	254.2	158.61	205.89	206.24	30.98	28.57	39.78	53.57	46.93	0.728367	5.79359e-06	3.30814	8.02752e-123	-2.45706	6.05397e-49	0.592755	0.0138709	homoserine O-acetyltransferase
hypothetical protein CDS	PA0391	35.37	33	34.77	40.46	38.7	18.52	18.27	14.41	15.71	19.1	0.120469	0.427792	1.07223	2.35731e-12	-0.839787	2.05455e-10	-0.160692	0.54583	hypothetical protein
hypothetical protein CDS	PA0392	258.82	258.86	322.1	282.98	272.31	127.59	110.81	112.61	112.97	166.42	0.090902	0.628465	1.29661	1.73904e-19	-1.0904	3.83288e-11	0.109559	0.751023	hypothetical protein
proC CDS	PA0393	150.75	163.45	147.73	187.01	172.09	87.13	96.66	80.8	88.69	106.18	0.16708	0.290556	0.951553	2.07049e-11	-0.671571	8.83358e-06	-0.00687243	0.983247	pyrroline-5-carboxylate reductase
hypothetical protein CDS	PA0394	154.56	160.83	128.49	142.5	140	80.02	72.25	79.11	88.36	97.96	0.472302	4.50403e-05	1.22749	1.91708e-17	-0.642947	9.79069e-07	0.19758	0.405443	hypothetical protein
pilT CDS	PA0395	191.35	181.54	241.69	216.99	233.1	169.03	166.28	226.01	242.19	200.64	-0.0378319	0.837592	0.333903	0.0145433	-0.259895	0.0663685	0.382304	0.110458	twitching motility protein PilT
pilU CDS	PA0396	72.96	69.08	81.08	80.75	76.65	182.01	186.35	156.72	156.53	142.53	0.106896	0.476612	-1.1909	1.66527e-18	1.40843	1.58491e-32	-0.260884	0.253578	twitching motility protein PilU
cation efflux system protein CDS	PA0397	31.74	31.12	73.02	62.25	62.27	123.51	124.47	143.83	135.8	109.87	-0.792766	3.65772e-06	-1.79431	8.98838e-35	1.10557	2.35563e-12	0.0633383	0.857503	cation efflux system protein
hypothetical protein CDS	PA0398	165.33	146.94	244.63	191.08	206.89	176.35	147.36	262.43	327.81	264.76	-0.187439	0.393216	0.129236	0.452146	-0.205617	0.311238	0.742115	0.00203703	hypothetical protein
cystathionine beta-synthase CDS	PA0399	130.94	154.85	306.79	243.27	198.93	285.08	290.84	267.55	296.15	336.04	-0.532342	0.0296633	-0.829754	1.46971e-09	0.399272	0.0797651	0.0498249	0.852579	cystathionine beta-synthase
cystathionine gamma-lyase CDS	PA0400	143.96	177.42	272.44	228.2	210.09	329.98	333.11	231.82	228.9	342.44	-0.291731	0.173209	-0.863965	1.28452e-09	0.678811	0.000127977	-0.286308	0.334204	cystathionine gamma-lyase
dihydroorotase CDS	PA0401	173.56	193.98	167.08	203.44	192.41	98.96	97.97	83.27	79.12	85.13	0.240767	0.0975919	1.07787	9.46956e-16	-0.724569	4.57646e-08	-0.245409	0.22442	dihydroorotase
pyrB CDS	PA0402	150.74	181.19	155.6	172.74	163.16	76.6	69.12	84.69	81.11	69.82	0.287224	0.0477174	1.36338	4.88029e-20	-0.963944	1.3608e-14	0.101181	0.744121	aspartate carbamoyltransferase
pyrR CDS	PA0403	92.81	88.63	123.93	116.12	112.74	39.92	32.66	47.71	61.46	53.58	-0.104365	0.541112	1.49798	1.29599e-17	-1.48831	3.69599e-19	0.524241	0.0432993	bifunctional pyrimidine regulatory protein PyrR/uracil phosphoribosyltransferase
Holliday junction resolvase CDS	PA0404	80.15	103.77	100.96	136.38	124.5	42.51	52.57	69.16	73.96	56.35	-0.118001	0.604878	1.12553	3.59222e-09	-1.13032	2.60455e-09	0.432236	0.142095	Holliday junction resolvase
hypothetical protein CDS	PA0405	202.06	157.81	201.23	203.74	234.76	78.27	71.83	124.43	140.94	108.36	0.0267643	0.910885	1.43905	1.47092e-17	-1.29928	5.65025e-18	0.664694	0.0071584	hypothetical protein
tonB3 CDS	PA0406	100.13	97.07	92.6	94.64	106.78	21.83	25.47	36.75	36.95	34.78	0.277854	0.0627001	2.2346	1.64879e-46	-1.84049	2.64604e-31	0.567611	0.0111711	transporter TonB
gshB CDS	PA0407	158.49	157.01	212.74	214.6	198.91	176.37	190.03	214.35	224.3	206.98	-0.133741	0.325868	-0.0346188	0.812316	0.0120499	0.92884	0.21878	0.329528	glutathione synthetase
pilG CDS	PA0408	728.49	630.64	601.76	539.46	610.24	280.09	237.78	332.12	421.29	440.93	0.484802	0.00329533	1.56971	3.2301e-25	-0.968864	1.15656e-09	0.564851	0.0168264	pilus biosynthesis/twitching motility protein PilG
pilH CDS	PA0409	367.19	343.93	286.18	311.68	339.31	116.48	105.99	154.66	212.38	203.2	0.455996	0.00136063	1.85317	1.28883e-36	-1.28252	1.22819e-18	0.700546	0.00329671	twitching motility protein PilH
pilI CDS	PA0410	123.51	132.4	124.05	132.95	140.4	40.09	34.2	48.31	63.96	60.31	0.219375	0.117992	1.95799	3.02084e-33	-1.62473	1.93287e-26	0.569944	0.0226771	twitching motility protein PilI
pilJ CDS	PA0411	148.32	154.37	215.87	224.05	220.65	61.2	56.49	48.99	42.94	70.35	-0.269946	0.0132076	1.54017	2.62461e-31	-1.69814	2.87138e-49	-0.11582	0.750047	twitching motility protein PilJ
pilK CDS	PA0412	81.96	91.65	82.62	127.29	106.03	52.55	42.35	28.6	24.9	48.47	-0.00297426	0.992621	1.04701	1.63605e-10	-0.934455	1.40415e-05	-0.408448	0.267861	methyltransferase PilK
chpA CDS	PA0413	69.02	77.65	80.62	97.62	90.61	57.47	54.19	37.21	36.06	48.51	-0.0172559	0.920791	0.572028	1.68324e-05	-0.477998	0.000262597	-0.4329	0.0699244	chemotactic signal transduction system protein
chpB CDS	PA0414	60.54	62.91	71.93	91.78	79.95	28.42	31.42	34.77	29.17	29.76	-0.122027	0.467016	1.22239	2.82316e-15	-1.23128	2.88767e-15	0.0579193	0.859914	methylesterase
chpC CDS	PA0415	100.46	125.66	125.68	128.26	117.22	46.15	49.58	51.63	51.49	53.34	0.137165	0.455599	1.41395	9.27087e-17	-1.16435	5.27562e-17	0.114102	0.654107	chemotaxis protein
chpD CDS	PA0416	30.26	34.25	32.61	39.5	33.83	10.1	11.26	10.46	12.52	13.19	0.139939	0.442315	1.76541	1.27126e-18	-1.51195	3.64269e-18	0.155869	0.608487	transcriptional regulator
chpE CDS	PA0417	21.94	25.43	31.45	41.15	41.14	13.07	15.1	12.04	12.8	12.96	-0.400392	0.0496297	0.927407	3.96313e-05	-1.21666	1.18571e-09	-0.145904	0.632374	chemotactic transduction protein ChpE
hypothetical protein CDS	PA0418	35.85	36.04	47.45	55.57	51.04	33.21	38.44	24.97	29.03	35.92	-0.240806	0.078334	0.185678	0.25672	-0.315401	0.0339743	-0.242801	0.392604	hypothetical protein
16S rRNA methyltransferase RsmE CDS	PA0419	91.56	97.92	65.78	95.02	85.25	23.54	29.92	21.73	29.13	31.86	0.478314	0.0115241	2.00004	4.12617e-32	-1.40044	1.73256e-11	0.0336393	0.931301	16S ribosomal RNA methyltransferase RsmE
bioA CDS	PA0420	110.34	113.77	117.39	134.61	126.84	47.52	54.12	53.15	65.74	67.79	0.0991361	0.448534	1.31899	9.59938e-21	-1.10708	1.27966e-16	0.266332	0.285647	adenosylmethionine--8-amino-7-oxononanoate aminotransferase BioA
hypothetical protein CDS	PA0421	187.03	190.95	104.01	119.93	113.4	73.47	78.98	69.84	87.24	113.08	1.01729	1.12221e-20	1.488	1.36576e-29	-0.357447	0.00478661	0.204982	0.521828	hypothetical protein
hypothetical protein CDS	PA0422	168.2	154.08	284.84	230.19	230.47	145.85	134.1	234.46	228.59	256.55	-0.354475	0.0746535	0.383636	0.010647	-0.626507	0.000537393	0.73478	3.18e-05	hypothetical protein
pasP CDS	PA0423	462.4	401.63	3483.24	1992.69	1425.17	3455.72	3302.99	3224.34	3118.38	4776.25	-1.96639	0.0002143	-2.77979	1.94046e-92	0.729104	0.0406822	0.109722	0.750377	hypothetical protein
mexR CDS	PA0424	178.32	159.22	239.87	213.99	220.42	604.59	600.82	543.69	527.82	689.23	-0.143192	0.428356	-1.65093	1.84594e-32	1.61601	7.41753e-32	-0.042168	0.889441	multidrug resistance operon repressor MexR
mexA CDS	PA0425	173.36	183.82	183.1	193.86	186.81	225.09	241.9	268.63	302.42	287.52	0.19611	0.0907528	-0.205802	0.132191	0.513088	7.53592e-06	0.276181	0.184004	multidrug resistance protein MexA
mexB CDS	PA0426	226.99	226.27	255.87	256.75	262.39	405.01	362.54	325.89	276.42	369.94	0.0807851	0.529951	-0.578112	1.2163e-05	0.769268	5.17533e-10	-0.230041	0.379861	multidrug resistance protein MexB
oprM CDS	PA0427	215.18	247.16	224.73	261.87	236.31	437.5	449.18	328.08	302.99	357.97	0.210283	0.135344	-0.758391	1.02592e-08	1.0793	3.65538e-20	-0.409604	0.0348102	outer membrane protein OprM
ATP-dependent RNA helicase CDS	PA0428	347.07	343.66	330.51	386.56	392.88	112.84	116.09	139.38	140.34	142.97	0.172282	0.219277	1.77123	9.00853e-45	-1.48515	3.29871e-30	0.284732	0.132436	ATP-dependent RNA helicase
hypothetical protein CDS	PA0429	401.48	389.58	558.78	500.97	552.75	406.73	327.74	567.74	520.73	509.87	-0.173128	0.26875	0.287157	0.0583434	-0.348645	0.0415006	0.495091	0.0392597	hypothetical protein
metF CDS	PA0430	215.38	191.96	319.83	275.08	326.9	154.49	126.94	187.34	123.22	199.35	-0.322191	0.0745933	0.71309	4.506e-06	-0.922634	1.67996e-07	0.231572	0.514317	5,10-methylenetetrahydrofolate reductase
hypothetical protein CDS	PA0431	186.59	200.41	348.34	383.83	357.3	181.68	164.56	211.17	159.01	261.13	-0.634894	1.31447e-08	0.339653	0.0193954	-0.863902	2.41475e-12	0.241234	0.464413	hypothetical protein
sahH CDS	PA0432	421.27	409.88	620.75	578.37	610.18	409.2	380.3	358.48	324.52	507.02	-0.26709	0.0506474	0.254733	0.0564192	-0.410619	0.00188174	-0.00235566	0.994986	adenosylhomocysteinase
hypothetical protein CDS	PA0433	54.67	51.07	590.47	481.73	547.39	733.94	775.98	522.44	540.71	720.32	-3.05689	4.68271e-73	-3.6465	6.02413e-147	0.67788	4.06998e-05	-0.325681	0.203715	hypothetical protein
hypothetical protein CDS	PA0434	20.38	17.18	337.7	250.17	248.93	111.05	111.97	101.74	95.41	102.18	-3.57448	3.53468e-64	-2.38168	1.19202e-58	-1.11751	3.91003e-08	-0.154792	0.471214	hypothetical protein
hypothetical protein CDS	PA0435	14.03	10.52	148.64	125.5	111.75	50.36	44.93	36.71	30.86	34.16	-3.0744	2.03902e-47	-1.76606	4.21455e-22	-1.22623	6.69372e-11	-0.455717	0.050757	hypothetical protein
transcriptional regulator CDS	PA0436	126.2	106.26	332.44	234.74	241.03	200.92	150.4	325.24	311.4	173.21	-0.93244	7.52955e-05	-0.412734	0.0222878	-0.416283	0.0928823	0.497823	0.197437	transcriptional regulator
codA CDS	PA0437	74.64	90.77	55.08	67.69	66.98	35.83	36.61	34.21	33.22	31.48	0.653781	5.59607e-05	1.36631	3.4051e-19	-0.597748	6.07701e-05	-0.127491	0.618467	cytosine deaminase
codB CDS	PA0438	69.87	81.21	26.01	31.69	34.78	14.51	14.04	10.42	16.62	17.68	1.55061	2.89295e-20	2.57649	1.68758e-59	-0.902972	5.61914e-07	0.0471857	0.909487	cytosine permease
dihydropyrimidine dehydrogenase CDS	PA0439	4.16	3.88	4.25	5.04	4.41	5.88	5.46	4.23	4.64	5.86	0.0855661	0.766216	-0.31428	0.275385	0.510699	0.0155825	-0.194153	0.546888	dihydropyrimidine dehydrogenase
oxidoreductase CDS	PA0440	4.97	7.16	7.07	9.68	7.21	12.63	13.11	8.05	9.47	11.98	-0.122761	0.690758	-0.901952	0.000105831	0.886113	7.2316e-06	-0.358928	0.203968	oxidoreductase
dht CDS	PA0441	6.14	6.31	6.2	8.67	8.05	6.5	5.9	5.83	5.59	8.77	-0.0176322	0.952062	0.189136	0.453668	-0.0966251	0.671501	0.0939008	0.812887	D-hydantoinase/dihydropyrimidinase
hypothetical protein CDS	PA0442	10.33	4.33	4.95	5.02	3.31	3.88	2.45	2.24	1.38	4.28	0.892738	0.166972	1.29875	0.108514	-0.25816	0.700758	-0.136655	NA	hypothetical protein
transporter CDS	PA0443	4.53	3.43	4.9	5.7	6.1	5.02	5.64	4.45	5.88	5.43	-0.210195	0.445638	-0.239791	0.408552	0.138278	0.524302	-0.0203036	0.958006	transporter
allantoate amidohydrolase CDS	PA0444	8.95	11.31	10.61	13.78	13.11	20.59	26.03	15.59	17.57	20.95	-0.032738	0.900553	-1.01917	6.49424e-07	1.09371	1.43332e-08	-0.341702	0.217497	allantoate amidohydrolase
transposase CDS	PA0445	26.45	25.82	27.75	32.49	32.16	31.01	31.15	27.49	27.81	31.73	0.0355525	0.852089	-0.068543	0.705114	0.214798	0.152269	-0.0981851	0.699844	transposase
hypothetical protein CDS	PA0446	77.26	81.2	74.36	88.54	82.05	185.11	170.66	121.51	122.06	155.62	0.227724	0.0925836	-0.984574	4.33101e-13	1.32184	3.05137e-24	-0.397427	0.0823238	hypothetical protein
gcdH CDS	PA0447	41.39	54.46	29.14	25.26	24.23	60.28	77.15	81.75	82.04	63.13	1.12331	9.34398e-09	-0.339723	0.0647048	1.57788	7.49778e-17	0.125452	0.726818	glutaryl-CoA dehydrogenase
transcriptional regulator CDS	PA0448	47.31	50.13	43.09	54.31	44.55	48.65	54.92	28.63	34	47.53	0.313647	0.0569921	0.0926799	0.580715	0.332455	0.0454186	-0.447056	0.141492	transcriptional regulator
acyl-CoA thioesterase CDS	PA0449	198.21	200.36	247.25	266.82	218.69	258.85	196.18	218.39	216.64	225.52	-0.0223571	0.904802	-0.0106245	0.952546	0.0986839	0.616238	-0.0455437	0.889441	acyl-CoA thioesterase
phosphate transporter CDS	PA0450	22.88	23.96	25.53	30.01	26.32	17.46	14.78	17.71	19.28	14.37	0.0517596	0.765228	0.716511	3.40336e-05	-0.55303	0.000528638	0.078918	0.828871	phosphate transporter
hypothetical protein CDS	PA0451	9.34	8.74	21.22	20.58	15.62	156.64	130.07	94.39	113.19	84.41	-0.801643	0.000220867	-3.79492	1.35728e-118	3.08171	7.68016e-56	-0.50062	0.0699244	hypothetical protein
amino acid ABC transporter substrate-binding protein CDS	PA0451a	18.82	20.81	29.85	29.16	33.74	31.46	31.52	34.58	33.03	30.56	-0.368693	0.0449782	-0.484967	0.0118736	0.225074	0.178915	0.0529198	0.86493	amino acid ABC transporter substrate-binding protein
hypothetical protein CDS	PA0452	6.4	6.68	12.32	11.21	10.77	30.25	30.53	22.8	31.42	21.24	-0.529298	0.0210871	-2.02531	3.00885e-21	1.60144	2.79986e-21	-0.237509	0.476009	hypothetical protein
hypothetical protein CDS	PA0454	35.06	35.57	49.2	50.53	45.82	37.38	38.86	40.54	41.81	40.05	-0.186868	0.175086	0.0708417	0.639601	-0.146654	0.266325	0.0920283	0.706337	hypothetical protein
dbpA CDS	PA0455	95.79	97.28	56.71	71.38	72.51	48.16	54.68	64.16	63.68	85.14	0.797613	1.29849e-07	1.08732	2.35063e-14	-0.174784	0.315352	0.42028	0.095031	ATP-dependent RNA helicase DbpA
cold-shock protein CDS	PA0456	31952.2	23377.2	33568.1	27978.8	37580.1	7548.58	6744.07	24715.3	21663.2	18585.5	0.0131622	0.96888	2.12988	5.43319e-38	-1.99741	5.28543e-27	1.44258	3.68e-10	cold-shock protein
hypothetical protein CDS	PA0457	80.23	62.65	138.32	134.54	131.82	35.55	24.59	60.45	64.6	37.94	-0.640414	0.000333633	1.42343	3.30228e-11	-1.95039	1.7109e-23	0.69374	0.050757	hypothetical protein
hypothetical protein CDS	PA0457.1	31.64	28.47	54.22	58.8	58.18	39.18	30.91	27.21	30.41	28.86	-0.647612	0.000111758	-0.038606	0.874737	-0.499633	0.00554053	-0.255314	0.370344	hypothetical protein
major facilitator superfamily transporter CDS	PA0458	32.06	33.38	46.12	41.29	45.16	42.88	40.66	39.82	49.64	45.92	-0.164389	0.32526	-0.171025	0.276418	0.11708	0.452084	0.10132	0.713421	major facilitator superfamily transporter
chaperone protein ClpB CDS	PA0459	8.01	9.67	69.19	63.81	59.2	247.09	270.89	138.17	142.28	164.91	-2.5685	4.86743e-57	-4.68182	5.91039e-228	2.20533	1.10527e-51	-0.766147	2.09e-05	chaperone protein ClpB
hypothetical protein CDS	PA0460	28.37	27.88	108.05	129.09	87.15	384.55	373.96	244.36	271.56	284.76	-1.64878	2.86889e-16	-3.56417	4.65016e-133	2	4.91627e-26	-0.487811	0.00676222	hypothetical protein
acyltransferase CDS	PA0461	126.52	129.59	144.27	163.88	146.22	85.92	81.94	88.97	108.42	97.13	0.0294098	0.84807	0.788387	1.57211e-08	-0.647319	2.12024e-07	0.209113	0.388601	acyltransferase
hypothetical protein CDS	PA0462	39.96	28.82	87.3	58.31	42.83	120.13	134.75	185	185.04	155.81	-0.583182	0.1066	-1.69776	2.49362e-19	1.19332	8.31672e-05	0.423377	0.0948699	hypothetical protein
creB CDS	PA0463	54.47	54.71	46.87	52.78	44.45	23.18	27.4	39.54	40.44	40.77	0.453148	0.00233506	1.28554	3.1977e-13	-0.718477	1.8293e-05	0.621127	0.0038921	DNA-binding response regulator CreB
creC CDS	PA0464	29.26	29.49	32.24	40	36.82	14.21	15.87	15.04	16.1	16.07	-0.0340531	0.854419	1.14427	8.55514e-12	-1.06565	1.1043e-11	0.0601629	0.833427	sensory histidine kinase CreC
creD CDS	PA0465	9.03	8.29	17.41	19.31	19.01	12.79	15.05	9.86	9.97	12.12	-0.820934	2.6797e-07	-0.500756	0.0178365	-0.211406	0.203004	-0.361311	0.156925	hypothetical protein
hypothetical protein CDS	PA0466	13.22	15.11	16.32	17.12	15.17	19	22.82	13.25	11.25	16.53	0.0807912	0.79375	-0.376009	0.22265	0.56765	0.0127383	-0.5393	0.0803938	hypothetical protein
hypothetical protein CDS	PA0467	33.06	38.87	39.92	43.27	35.52	103.04	97.54	82.41	80.93	75.58	0.131722	0.515067	-1.29581	1.80109e-15	1.5369	8.7392e-25	-0.311684	0.170315	hypothetical protein
hypothetical protein CDS	PA0468	25.72	25.38	29.98	30.81	33.19	103.43	118.64	71.27	83.4	80.4	-0.0233641	0.902777	-1.93258	5.48e-36	2.01717	4.69618e-44	-0.475158	0.0260053	hypothetical protein
hypothetical protein CDS	PA0469	44.16	42.17	73.93	71.91	75.75	101.75	128.79	87.53	99.35	100.36	-0.502921	0.000282559	-1.2321	5.96878e-14	0.837534	3.38819e-07	-0.25149	0.32672	hypothetical protein
fiuA CDS	PA0470	23.51	19.28	60.05	54.66	53.76	65.68	58.34	62.91	61.95	65.25	-1.11283	4.45989e-11	-1.34915	2.29387e-17	0.340825	0.0249189	0.0274858	0.91888	ferrichrome receptor FiuA
transmembrane sensor CDS	PA0471	46.23	50.66	107.26	135.69	112.23	202.87	279.41	269.97	325.08	279.37	-1.00977	9.68564e-12	-2.12827	1.3315e-36	1.22085	3.44443e-10	0.244179	0.419034	transmembrane sensor
RNA polymerase sigma factor CDS	PA0472	99.79	97.8	168.45	239.42	180.09	481.26	436.48	492.67	576.35	548.52	-0.705797	0.000154294	-2.03053	3.69691e-48	1.42349	6.52756e-15	0.216484	0.335956	RNA polymerase sigma factor
glutathione S-transferase CDS	PA0473	88.27	91.7	103.42	104.43	93.47	158.08	179.51	125.98	114.55	142.97	0.110559	0.479824	-0.72517	5.50604e-07	0.945931	2.9966e-11	-0.378962	0.0978937	glutathione S-transferase
esterase CDS	PA0474	2.49	1.06	1.79	1.87	1.79	3.5	2.13	2.98	4.64	2.4	0.227294	0.739971	-0.432967	0.534097	0.782883	0.0987229	0.181719	NA	esterase
transcriptional regulator CDS	PA0475	26.96	29.47	34.02	38.52	37.47	33.49	29.7	31.29	37.71	40.9	-0.10725	0.560851	0.0155684	0.941698	-0.0125783	0.94104	0.190119	0.489685	transcriptional regulator
permease CDS	PA0476	18.34	22.65	28.86	28.02	27.65	40.69	46.03	31.51	34.92	37.89	-0.189569	0.287429	-0.898857	4.56114e-08	0.818957	4.88684e-09	-0.304385	0.170584	permease
transcriptional regulator CDS	PA0477	16.14	14.19	29.03	28.57	24.21	15.18	17.64	22.64	20.55	13.51	-0.570245	0.00296261	0.0682466	0.763636	-0.52919	0.00392229	0.176019	0.665542	transcriptional regulator
N-acetyltransferase CDS	PA0478	23.92	25.94	37.67	32.58	31.44	17.3	17.93	18.86	21.43	19.54	-0.172458	0.442525	0.678308	0.00336178	-0.739099	0.000175369	0.163554	0.577347	N-acetyltransferase
transcriptional regulator CDS	PA0479	12.79	14.34	18.13	17.83	18.52	36.77	47.49	20.33	19.61	30.87	-0.149035	0.440969	-1.4462	6.37393e-14	1.40465	2.7148e-15	-0.733673	0.0133781	transcriptional regulator
3-oxoadipate enol-lactonase CDS	PA0480	3.13	3.33	5.44	5.03	5.09	11.37	11.51	5.59	5.41	8.72	-0.39291	0.199245	-1.61599	4.42566e-08	1.32956	2.01137e-10	-0.698938	0.0201081	3-oxoadipate enol-lactonase
hypothetical protein CDS	PA0481	53.79	43.42	31.94	37.04	42.71	43.18	47.82	25.82	27.32	48.94	0.649942	0.00233506	0.276737	0.175961	0.488067	0.0109346	-0.358725	0.332877	hypothetical protein
glcB CDS	PA0482	120.53	143.62	130.44	143.23	137.18	152.52	191.13	162.43	149.42	164.16	0.216736	0.130672	-0.199238	0.216039	0.52664	0.000624308	-0.108668	0.704594	malate synthase G
acetyltransferase CDS	PA0483	48.57	51.46	98.15	99.06	74.75	245.63	237.04	338.46	318.48	266.13	-0.581918	0.00369872	-2.08466	2.29984e-44	1.60302	2.95789e-19	0.322051	0.239438	acetyltransferase
hypothetical protein CDS	PA0484	32.71	37.71	72.12	52.03	45.94	422.98	488.57	378.56	396.14	311.39	-0.415944	0.137348	-3.50435	7.05589e-116	3.16708	1.68383e-41	-0.29919	0.290238	hypothetical protein
hypothetical protein CDS	PA0485	72.17	74.81	233.27	262.1	286.55	27.89	29.05	54.22	58.09	43.3	-1.54605	6.63289e-30	1.54493	9.95574e-24	-2.97948	1.62445e-88	0.7786	0.00243514	hypothetical protein
serine/threonine protein kinase CDS	PA0486	47.72	45.28	69.38	66.27	69.91	34.5	41.02	54.83	67.37	48.2	-0.287505	0.0506298	0.481352	0.00427378	-0.657028	2.07426e-05	0.523924	0.0691648	serine/threonine protein kinase
molybdenum transport regulator CDS	PA0487	35.84	34.77	51.54	53.01	48.98	38.01	35.04	50.53	49.1	39.81	-0.263206	0.080544	0.130777	0.473436	-0.28333	0.0503774	0.315808	0.267861	molybdenum transport regulator
hypothetical protein CDS	PA0488	17.58	24.83	25.7	27.75	23.74	33.22	43.08	30.72	31.35	42.04	-0.00875873	0.97967	-0.66119	0.0124005	0.76218	0.000235833	-0.126479	0.722149	hypothetical protein
phosphoribosyl transferase CDS	PA0489	7.04	6.73	8.94	9.24	7.8	13.87	17.11	11.27	10.42	13.49	-0.053378	0.859886	-0.977709	0.000178959	1.03349	8.27505e-07	-0.369472	0.197366	phosphoribosyl transferase
hypothetical protein CDS	PA0490	36.84	32.96	62.1	47.2	56.28	143.75	166.99	119.91	150.22	139.11	-0.388509	0.106887	-1.96378	2.46651e-26	1.67627	1.92549e-17	-0.177542	0.516106	hypothetical protein
transcriptional regulator CDS	PA0491	27.12	26.78	33.12	30.07	31.47	19.03	14.83	15	17.31	16.27	0.040618	0.841334	0.847011	1.83485e-05	-0.69366	0.00019788	-0.0623839	0.85611	transcriptional regulator
hypothetical protein CDS	PA0492	5.31	3.8	6.96	18.09	39.45	8.82	11.23	6.19	6.86	10.67	-1.56786	0.0469893	-0.947012	0.00267087	-0.77792	0.332162	-0.297085	0.420831	hypothetical protein
acetyl-CoA carboxylase biotin carboxyl carrier protein subunit CDS	PA0493	15.98	19.61	20.15	31.65	44.59	24.72	16.94	22.02	22.84	24.92	-0.554321	0.150036	-0.051612	0.881367	-0.403676	0.273994	0.131984	0.72489	acetyl-CoA carboxylase biotin carboxyl carrier protein subunit
acetyl-CoA carboxylase biotin carboxylase subunit CDS	PA0494	5.63	6.67	6.59	8.62	11.73	8.2	7.33	5.51	5.46	9.31	-0.265827	0.408248	-0.153708	0.543307	-0.00715273	0.979984	-0.178288	0.650251	acetyl-CoA carboxylase biotin carboxylase subunit
hypothetical protein CDS	PA0495	14.85	16.09	19.56	22.08	25.84	28.43	27.91	25.22	22.71	27.51	-0.266811	0.207175	-0.68237	0.000336178	0.52295	0.00400285	-0.157092	0.545063	hypothetical protein
hypothetical protein CDS	PA0496	12.7	10.81	17.83	19.37	20.26	24.39	24.59	16.15	15.56	24.58	-0.427569	0.0240655	-0.872193	1.3514e-05	0.553252	0.000266995	-0.348292	0.267053	hypothetical protein
hypothetical protein CDS	PA0497	19.48	16.29	33.24	24.82	25.69	24.03	22.31	27.67	33.15	29.54	-0.368502	0.139836	-0.190375	0.348324	-0.0701289	0.757174	0.34826	0.148074	hypothetical protein
hypothetical protein CDS	PA0498	32.01	35.97	62.52	48.42	44.87	82.11	82.52	61.72	78.02	78.94	-0.341477	0.149175	-1.09257	3.79159e-13	0.854511	2.91616e-05	-0.169165	0.51069	hypothetical protein
pili assembly chaperone CDS	PA0499	15.97	14.81	23.4	29.53	23.33	26.75	27.1	30.68	30.12	30.04	-0.443814	0.0271426	-0.620336	0.00270387	0.284158	0.115201	0.157085	0.53235	pili assembly chaperone
bioB CDS	PA0500	263.04	258.52	541.97	497.95	484.01	283.21	331.91	396.26	487.28	380.48	-0.689641	5.2903e-07	-0.056629	0.705948	-0.52228	0.000689064	0.412755	0.121875	biotin synthase
bioF CDS	PA0501	104.63	104.29	150.61	173.05	185.23	64.39	61.67	50.7	61.96	46.42	-0.424874	0.00296346	0.908033	5.27875e-11	-1.22121	1.68681e-17	-0.225415	0.44058	8-amino-7-oxononanoate synthase
biotin biosynthesis protein BioH CDS	PA0502	82.26	85.08	119.15	149.15	153.9	72.34	75.76	57.5	64.61	59.42	-0.473188	0.00345795	0.356215	0.0183063	-0.719084	8.90443e-06	-0.276176	0.216434	biotin biosynthesis protein BioH
biotin synthesis protein BioC CDS	PA0503	66.5	66.86	88.87	107.51	109.1	35.45	34.95	42.99	35.58	32.31	-0.336138	0.027442	1.09822	1.61932e-12	-1.32235	1.87115e-18	0.0650822	0.857503	biotin synthesis protein BioC
bioD CDS	PA0504	42.31	48.47	76.99	96.22	94.01	21.1	21.3	27.72	24.37	24.3	-0.695557	1.4221e-05	1.27225	2.70612e-12	-1.85694	2.07849e-30	0.242287	0.368369	ATP-dependent dethiobiotin synthetase BioD
hypothetical protein CDS	PA0505	294	251.49	533.72	590.78	504.09	848.71	588.28	1198.88	1019.85	1450.39	-0.715523	3.30064e-06	-1.2114	5.63292e-11	0.601888	0.00288285	0.66779	0.0200869	hypothetical protein
acyl-CoA dehydrogenase CDS	PA0506	82.6	91.91	88.81	85.51	79.42	280.28	257.22	326.65	502.35	166.78	0.311531	0.0337257	-1.44038	4.93424e-27	1.8613	6.07456e-44	0.222257	0.653853	acyl-CoA dehydrogenase
acyl-CoA dehydrogenase CDS	PA0507	9.53	9.1	17.21	19.72	15.99	18.21	18.2	15.36	16.28	17.9	-0.643911	0.000124733	-0.78334	1.05026e-05	0.247217	0.120122	-0.137995	0.561051	acyl-CoA dehydrogenase
acyl-CoA dehydrogenase CDS	PA0508	31.07	32.2	28.98	34.28	36.85	38.55	43	30.26	39.79	38.25	0.193641	0.256291	-0.185047	0.233432	0.489079	0.0026947	-0.167192	0.548368	acyl-CoA dehydrogenase
nirN CDS	PA0509	4.95	4.66	7.39	6.87	6.28	6.81	7.4	5.63	5.32	6.2	-0.235195	0.313928	-0.375759	0.133292	0.250083	0.207403	-0.291548	0.273164	cytochrome C
uroporphyrin-III C-methyltransferase CDS	PA0510	2.82	3.64	5.28	7.23	5.99	4.52	5.16	3.5	4.22	4.64	-0.637363	0.0331293	-0.396555	0.288869	-0.138271	0.603621	-0.21292	0.54653	uroporphyrin-III C-methyltransferase
nirJ CDS	PA0511	3.27	2.93	4.41	7.8	5.28	8.09	6.61	5.5	4.13	6.55	-0.608286	0.0628452	-1.04399	0.000356503	0.530388	0.0617219	-0.390007	0.237164	heme d1 biosynthesis protein NirJ
heme d1 biosynthesis protein NirH CDS	PA0512	8.06	6.18	6.96	10.01	6.66	5.39	2.89	3.41	6.19	6.31	0.126116	0.743687	0.950774	0.0226038	-0.709916	0.0480324	0.267682	NA	heme d1 biosynthesis protein NirH
heme d1 biosynthesis protein NirG CDS	PA0513	1.87	0.97	3.8	10.91	5.61	2.94	2.97	2.48	3.08	2.57	-1.74056	0.00138234	-0.780172	0.232564	-0.944829	0.0454444	-0.0803356	NA	heme d1 biosynthesis protein NirG
nirL CDS	PA0514	1.68	1.98	4.87	14.54	8.29	2.05	2.84	2.5	3.83	2.28	-1.87325	9.87168e-05	-0.195988	0.75128	-1.62965	0.000430607	0.1829	NA	heme d1 biosynthesis protein NirL
heme d1 biosynthesis protein NirD CDS	PA0515	4.56	4.36	13.79	30.36	20.5	6.7	7.28	5.39	5.21	5.83	-1.91501	9.15258e-08	-0.472733	0.25181	-1.37021	5.50522e-05	-0.306281	NA	heme d1 biosynthesis protein NirD
nirF CDS	PA0516	3.33	3.91	15.36	33.88	33.89	5.58	7.91	4.92	4.92	5.62	-2.56198	3.64555e-14	-0.713508	0.0181242	-1.78361	2.77181e-07	-0.346491	0.272289	heme d1 biosynthesis protein NirF
nirC CDS	PA0517	2.52	2.11	11.32	22.98	22.64	3.31	5.1	4.01	3.5	2.16	-2.61244	1.85012e-10	-0.65418	0.277265	-1.91187	7.50017e-07	-0.252585	NA	cytochrome c55X
nirM CDS	PA0518	2	2.65	21.74	34.11	42.46	4.05	6.29	5.91	6.13	4.24	-3.32414	9.38422e-18	-0.914046	0.124827	-2.37529	2.82803e-11	0.0441759	NA	cytochrome C-551
nirS CDS	PA0519	6.11	5.78	27.51	32.07	39.51	10.93	8.61	12.12	19.41	10.01	-2.17394	3.77617e-27	-0.533082	0.0181711	-1.54119	1.05085e-12	0.404379	0.301325	nitrite reductase
nirQ CDS	PA0520	18.66	24.17	28.68	35.2	27.37	91.72	104.55	62.44	66	81.51	-0.232653	0.29695	-2.01061	6.34057e-31	1.88283	9.84651e-30	-0.459408	0.0487636	denitrification regulatory protein NirQ
cytochrome C oxidase subunit CDS	PA0521	4.34	5.51	5.94	9.5	6.69	6.02	8.97	7.75	9.25	8.85	-0.287391	0.439286	-0.409709	0.295297	0.226195	0.493392	0.164983	0.669918	cytochrome C oxidase subunit
hypothetical protein CDS	PA0522	3.03	2.55	6.64	6.74	6.66	4.62	4.56	5.69	6.76	6.69	-0.929163	0.0406492	-0.50681	0.434811	-0.333888	0.387193	0.35906	NA	hypothetical protein
norC CDS	PA0523	4.46	2.81	8.2	5.11	8.12	8.43	5.99	16.06	21.6	6.75	-0.664433	0.123571	-0.783556	0.0806676	0.21023	0.56049	0.689645	0.11558	nitric oxide reductase subunit C
norB CDS	PA0524	4.15	4.91	7.68	7.23	8.43	7	8.72	12.13	14.77	6.75	-0.501404	0.0242426	-0.607809	0.0183315	0.213756	0.311969	0.399953	0.334008	nitric oxide reductase subunit B
denitrification protein NorD CDS	PA0525	3.53	3.04	7.34	14.72	10.86	4.49	3.99	3.58	4.76	3.98	-1.41631	2.47127e-06	-0.184144	0.516882	-1.14036	9.38327e-05	-0.043826	0.908161	denitrification protein NorD
hypothetical protein CDS	PA0526	16.54	10.12	59.61	77.94	73.68	13.67	20.16	16.01	25.87	14.13	-2.07886	7.73394e-15	-0.162118	0.709552	-1.82674	1.414e-13	0.112007	0.818863	hypothetical protein
dnr CDS	PA0527	60.88	50.27	125.45	137.29	156.41	82.52	80.04	73.94	86.65	103.44	-1.04707	2.21363e-09	-0.36408	0.0330209	-0.577649	0.000204233	0.0989794	0.739482	transcriptional regulator Dnr
transcriptional regulator CDS	PA0528	21.44	20.96	19.86	16.21	20.8	6.84	6.27	8.24	9.52	8.86	0.423385	0.0465	1.86415	4.1512e-17	-1.32161	2.01019e-09	0.392206	0.158257	transcriptional regulator
hypothetical protein CDS	PA0529	13.42	12.98	24.94	35.98	27.43	77.17	60.49	73.01	83.1	74.19	-0.87073	4.94059e-05	-2.19322	8.08524e-30	1.41824	1.29191e-11	0.142903	0.629604	hypothetical protein
class III pyridoxal phosphate-dependent aminotransferase CDS	PA0530	7.63	7.62	12.41	13.52	12.83	25.96	31.17	30.91	34.39	30.29	-0.486906	0.00614808	-1.7172	1.52459e-18	1.33789	1.47932e-16	0.145515	0.608487	class III pyridoxal phosphate-dependent aminotransferase
glutamine amidotransferase CDS	PA0531	8.61	8.5	12.92	13.45	14.61	64.84	53.79	50.08	46.89	44.24	-0.394661	0.0697308	-2.596	9.44843e-39	2.30515	2.09352e-40	-0.305624	0.24523	glutamine amidotransferase
hypothetical protein CDS	PA0532	24.25	22.41	19.22	24.81	23.95	34.52	28.41	23.44	28.05	32.98	0.313784	0.139463	-0.2492	0.267213	0.67341	0.000708251	-0.151303	0.63762	hypothetical protein
transcriptional regulator CDS	PA0533	26.1	27.63	33.58	34.59	33.23	28.8	26.94	26.16	25.52	30.27	-0.0607168	0.6992	0.127311	0.445599	-0.0770757	0.580269	-0.0316598	0.911409	transcriptional regulator
hypothetical protein CDS	PA0534	10.15	11.63	9.46	10.8	10.54	18.36	20.35	13.2	14.93	17.71	0.353921	0.055524	-0.647188	0.000841393	1.11239	2.26461e-12	-0.321552	0.210744	hypothetical protein
transcriptional regulator CDS	PA0535	29.96	34.88	21.64	27.39	31.29	22.33	25.18	12.43	17.02	22.91	0.541158	0.0142624	0.623499	0.0025385	0.03247	0.889109	-0.39139	0.25076	transcriptional regulator
hypothetical protein CDS	PA0536	93.89	97.61	94.68	111.45	101.82	70.33	82.03	88.25	89.88	84.34	0.170829	0.205847	0.509264	0.0006491	-0.226598	0.130789	0.185966	0.458233	hypothetical protein
hypothetical protein CDS	PA0537	217.24	200.84	244.86	225.05	224.97	141.82	154.12	207.99	252.33	212.44	0.120248	0.47156	0.678273	2.35318e-06	-0.445147	0.00176413	0.554909	0.0138709	hypothetical protein
dsbB CDS	PA0538	103.03	95.06	134.35	130.15	109.99	64.35	61.78	101.99	107.85	97.76	-0.0637739	0.763187	0.829884	2.29587e-07	-0.780576	1.84807e-06	0.656797	0.00115154	disulfide bond formation protein
hypothetical protein CDS	PA0539	5.58	5.85	12.97	12.87	11.61	11.91	10.81	11.9	15.79	13.06	-0.850817	7.24157e-05	-0.809864	0.00254815	0.064969	0.74815	0.227281	0.460221	hypothetical protein
hypothetical protein CDS	PA0540	70.82	60.28	47.18	57.87	44.32	42.29	35.37	48.73	40.98	48.31	0.662263	0.00065443	0.930615	3.14416e-06	-0.152992	0.453508	0.220329	0.438741	hypothetical protein
hypothetical protein CDS	PA0541	271.99	301.09	217.74	242.19	260.86	45.11	41.13	41.83	46.18	49.46	0.521978	0.000212143	2.90473	7.09005e-82	-2.26587	1.55012e-50	0.0775491	0.783524	hypothetical protein
hypothetical protein CDS	PA0542	237.39	203.62	204.08	232.39	231.98	57.13	76.24	103.17	95.7	103.61	0.256393	0.110547	1.90164	5.57731e-27	-1.52903	3.7096e-18	0.542284	0.0305301	hypothetical protein
hypothetical protein CDS	PA0543	8.24	8.93	11.08	10.84	13.88	65.92	79.09	49.35	53.75	49.18	-0.202512	0.410287	-2.88528	1.41708e-57	2.78177	8.18393e-49	-0.479021	0.0356597	hypothetical protein
hypothetical protein CDS	PA0544	50.28	46.05	61.56	59.77	62.23	57.57	62.52	45.52	54.06	55.16	-0.0747284	0.67214	-0.135854	0.428278	0.172137	0.230951	-0.209669	0.382775	hypothetical protein
hypothetical protein CDS	PA0545	17.55	16.67	32.58	37.27	42.08	17.21	16.84	14.81	14.64	19.04	-0.844884	6.82612e-07	0.188332	0.317966	-0.924856	4.57635e-08	-0.0746774	0.812789	hypothetical protein
metK CDS	PA0546	524.1	559.77	1112.75	1135.39	1210.26	464.54	458.33	874.5	694.32	555.12	-0.816063	7.49068e-13	0.41163	0.00131856	-1.11733	5.90228e-22	0.538821	0.0875744	S-adenosylmethionine synthetase
transcriptional regulator CDS	PA0547	289.87	302.04	637.55	783.34	859.41	297.91	273.42	651.21	537.58	432.94	-1.07976	1.23961e-11	0.231053	0.0897458	-1.2022	8.16125e-13	0.807943	0.00436322	transcriptional regulator
tktA CDS	PA0548	430.66	442.14	260.44	302.99	292.95	137.39	146.89	113.91	120.91	158.98	0.881113	1.94292e-15	1.79601	6.78051e-46	-0.801135	1.01395e-10	-0.113545	0.704755	transketolase
hypothetical protein CDS	PA0549	94.71	98.64	69	91.58	90.1	40.93	38.07	26.26	21.54	38.72	0.480108	0.00445081	1.4673	3.34833e-24	-0.871144	4.36694e-07	-0.400005	0.232302	hypothetical protein
hypothetical protein CDS	PA0550	75.7	75.91	58.96	69.31	65.99	32.59	33.26	28.63	29.32	39.36	0.496674	0.00015185	1.37873	5.34694e-19	-0.769151	3.7278e-08	-0.0279084	0.93487	hypothetical protein
epd CDS	PA0551	225.53	235.46	158.92	168.58	158.89	41.08	38.8	72.07	77.41	81.06	0.775464	1.72712e-13	2.70388	1.43673e-87	-1.81488	2.87115e-52	0.894142	1.55e-07	D-erythrose 4-phosphate dehydrogenase
pgk CDS	PA0552	324.23	340.19	187.33	248.95	217.37	99.96	114.77	91.6	87.27	125.89	0.876919	2.49507e-09	1.80666	2.11046e-40	-0.812443	7.5239e-07	-0.0799254	0.816682	phosphoglycerate kinase
hypothetical protein CDS	PA0553	378.49	374.5	200.02	243.65	271.49	475.84	544.46	256.43	316.64	399.9	0.924189	4.37802e-08	-0.256273	0.089234	1.29184	3.44007e-13	-0.595744	0.0263987	hypothetical protein
hypothetical protein CDS	PA0554	404.08	413.42	214.8	265.93	271.31	162.55	178.71	146.03	163.5	172.47	0.972189	2.02531e-11	1.43815	1.10384e-24	-0.350145	0.0319762	-0.0864046	0.737991	hypothetical protein
fda CDS	PA0555	690.11	694.69	432.28	475.61	482.03	244.38	282.14	270.41	313.75	355.16	0.847964	2.18199e-15	1.57312	5.99143e-32	-0.611699	6.16377e-06	0.226466	0.367399	fructose-1,6-bisphosphate aldolase
hypothetical protein CDS	PA0556	94.3	99.79	37.9	53.36	57.19	48.86	54.71	29.11	26.89	43.03	1.23039	1.09599e-09	1.08316	3.74873e-11	0.267469	0.231136	-0.579436	0.0504766	hypothetical protein
hypothetical protein CDS	PA0557	27.95	29.35	23.9	25.18	21.76	71.32	68.22	50.07	44.35	65.64	0.544505	0.0011692	-1.09948	3.98795e-11	1.75532	1.08947e-32	-0.357696	0.19929	hypothetical protein
hypothetical protein CDS	PA0558	38.05	39.73	62.81	58.16	56.16	93.36	97.55	109.91	114.49	102.6	-0.332249	0.0385459	-1.11238	2.13178e-13	0.888954	4.03589e-10	0.179357	0.461548	hypothetical protein
hypothetical protein CDS	PA0559	61.34	65.09	34.22	41.6	37.24	56.15	52.81	42.96	42.97	50.69	1.01323	1.53622e-14	0.394397	0.00767974	0.731513	1.87935e-07	-0.248997	0.257552	hypothetical protein
hypothetical protein CDS	PA0560	49.4	41.96	65.84	64.11	62.38	25.46	31.51	40.87	39.34	39.71	-0.216082	0.239158	0.858784	3.30212e-05	-0.963009	1.7246e-08	0.44564	0.0750488	hypothetical protein
hypothetical protein CDS	PA0561	49.77	46.4	92.9	75.23	76.42	21.37	19	37.74	42.19	30.76	-0.490093	0.010238	1.42844	3.47086e-18	-1.80332	1.33188e-22	0.777321	0.00321869	hypothetical protein
hydrolase CDS	PA0562	74.53	75.53	88.47	111.42	100.05	20.72	21.85	36.68	38.2	36.73	-0.139497	0.391608	1.99187	9.49735e-33	-2.01711	2.92503e-37	0.751519	0.000207364	hydrolase
hypothetical protein CDS	PA0563	1022.71	719.04	1491.89	1398.93	1317.41	463.92	435.91	732.38	712.64	946.75	-0.411191	0.0621448	1.13293	9.92763e-11	-1.43557	7.8659e-26	0.758843	0.000402173	hypothetical protein
transcriptional regulator CDS	PA0564	32.04	28.96	37.6	40.15	37.24	23.51	23.03	21.8	33.42	33.74	-0.0576168	0.753158	0.57006	0.00164867	-0.516541	0.000220959	0.301135	0.338968	transcriptional regulator
hypothetical protein CDS	PA0565	612.31	625.92	5161.95	1666.88	268.36	224.23	217.7	191.12	189.41	216.59	-1.07507	0.282047	1.66378	9.40406e-36	-2.3714	0.019102	-0.147119	0.50937	hypothetical protein
hypothetical protein CDS	PA0566	247.03	264.69	1646.59	683.96	157.37	149.63	138.57	130.44	134.94	139.49	-1.03553	0.267943	1.00629	6.85885e-13	-1.87452	0.0424984	-0.0924632	0.697479	hypothetical protein
hypothetical protein CDS	PA0567	289.14	296.63	2177.26	857.85	193.36	459.89	487.25	395.77	446.36	671.42	-1.14607	0.222807	-0.510915	0.000611113	-0.797224	0.409233	0.0691359	0.861538	hypothetical protein
hypothetical protein CDS	PA0568	59.82	61.46	355.88	161.88	65.24	82.06	87.33	80.29	87.86	117.05	-1.15144	0.152458	-0.300246	0.0747705	-0.881728	0.266534	0.143334	0.644777	hypothetical protein
hypothetical protein CDS	PA0569	41.45	38.84	53.2	53.99	50.28	26.2	33.45	28.12	30.14	41.23	-0.114968	0.527122	0.607014	0.00384213	-0.609934	0.000703856	0.125939	0.726773	hypothetical protein
hypothetical protein CDS	PA0570	35.9	41.44	47.06	52.47	51.64	24.04	18.47	30.15	27.68	30.46	-0.111665	0.57207	1.03342	1.74218e-05	-1.03392	9.47855e-08	0.419512	0.135831	hypothetical protein
hypothetical protein CDS	PA0571	45.47	43.61	52.59	58.34	58.8	41.23	33.97	39.54	38.48	40.04	-0.0737231	0.668373	0.423638	0.0238694	-0.386272	0.0194821	0.0600692	0.845825	hypothetical protein
hypothetical protein CDS	PA0572	9.58	9.04	18.98	15.42	13.77	124.81	108.4	83.65	56.16	91.6	-0.513419	0.0197994	-3.45785	4.99802e-122	3.03457	1.03002e-53	-0.523236	0.0903439	hypothetical protein
hypothetical protein CDS	PA0573	23.17	16.42	31.73	30.37	31.32	45.33	50.56	28.65	24.68	33.78	-0.375698	0.143981	-1.08458	9.82065e-06	0.816992	2.16613e-06	-0.660171	0.00838815	hypothetical protein
hypothetical protein CDS	PA0574	45.42	41.76	57.52	53.94	52.54	28.74	27.11	30.84	38.33	33.43	-0.0568215	0.761563	0.821346	4.04948e-07	-0.766	1.15149e-07	0.26867	0.287789	hypothetical protein
hypothetical protein CDS	PA0575	11.58	11.24	27.25	22.81	26.96	83.19	74.5	86.49	81.33	58.47	-0.895579	1.07559e-07	-2.60266	9.39298e-77	1.80713	4.63528e-28	-0.0506306	0.901446	hypothetical protein
rpoD CDS	PA0576	1001.35	958.64	720.22	727.78	794.52	289.25	295.54	481.98	500.34	387.67	0.658135	9.90611e-08	1.92282	4.84692e-53	-1.15026	4.10641e-21	0.587186	0.0197793	RNA polymerase sigma factor RpoD
dnaG CDS	PA0577	149.31	145.22	138.76	150.38	152.42	89.39	78.52	105.86	100.72	103.22	0.271168	0.0216911	0.989501	7.28685e-13	-0.606234	4.1107e-06	0.280529	0.203968	DNA primase
hypothetical protein CDS	PA0578	528.39	517.85	355.6	528.11	507.7	23.2	26.27	58.41	53.6	62.26	0.444816	0.0301879	4.57216	9.60623e-194	-3.98754	2.31274e-79	1.13856	2.6e-08	hypothetical protein
rpsU CDS	PA0579	9938.67	9164.01	3692.79	4694.27	7220.72	415.22	415.92	853.7	991.54	1062.02	1.12434	6.62467e-05	4.69513	3.01897e-283	-3.39122	4.18107e-35	1.14892	5.54e-11	30S ribosomal protein S21
gcp CDS	PA0580	224.83	221.04	102.61	164.69	168.28	39.64	36.24	46.07	48.8	49.3	0.88215	0.00014444	2.72985	3.20583e-85	-1.71116	2.75266e-13	0.32001	0.125305	tRNA N6-adenosine threonylcarbamoyltransferase
glycerol-3-phosphate acyltransferase PlsY CDS	PA0581	228.88	236.2	234.66	260.59	244.27	127.04	105.61	169.44	170.41	142.19	0.186668	0.12033	1.17667	4.09359e-15	-0.877585	1.33612e-09	0.425343	0.10896	glycerol-3-phosphate acyltransferase PlsY
folB CDS	PA0582	177.26	163.82	81.96	107.65	114.04	41.66	42.23	31.19	29.48	42.44	1.01644	2.59072e-08	2.19733	5.88044e-40	-1.05893	4.50421e-08	-0.265611	0.370344	dihydroneopterin aldolase
hypothetical protein CDS	PA0583	109.99	110.76	63.69	80.95	77.11	24.24	24.84	24.44	23.82	26.95	0.846669	1.16806e-08	2.34397	5.87323e-46	-1.38009	1.97394e-16	0.0254117	0.93487	hypothetical protein
cca CDS	PA0584	46.6	49.15	55.55	62.15	59.91	54.61	48.38	54.74	54.69	48.36	-0.0346345	0.822673	0.0750954	0.643732	0.000987788	0.994525	0.0292047	0.928373	multifunctional tRNA nucleotidyl transferase/2'3'-cyclic phosphodiesterase/2'nucleotidase/phosphatase
hypothetical protein CDS	PA0585	24.89	19.86	34.73	32.34	26.77	128.5	108.66	131.26	106.48	93.18	-0.208893	0.415247	-2.21389	3.24779e-32	2.10756	1.40683e-29	-0.0878188	0.817247	hypothetical protein
hypothetical protein CDS	PA0586	53.7	54.56	204.5	182.98	96.02	1074.8	1071.54	1180.27	1226.49	777.56	-1.26883	5.98703e-05	-4.12096	1.24861e-236	2.88073	2.04054e-21	-0.00817512	0.984855	hypothetical protein
hypothetical protein CDS	PA0587	56.1	57.15	270.77	191.2	155.52	1130.72	1110.99	1129.17	1484.68	763.11	-1.56552	2.19629e-09	-4.11858	5.65768e-233	2.60647	1.31749e-24	0.00998805	0.983395	hypothetical protein
hypothetical protein CDS	PA0588	123.74	129.1	454.16	261.14	250.77	3255.76	3857.14	3031.22	3729.78	1921.88	-1.06119	0.000455307	-4.62408	1.7856e-257	3.59527	7.75804e-35	-0.235219	0.566754	hypothetical protein
thiosulfate sulfurtransferase CDS	PA0589	220.14	180.23	237.48	218.14	210.07	118.57	82.46	166.2	186.53	127.16	0.120153	0.560327	1.1704	2.23497e-09	-0.934883	5.08273e-06	0.572192	0.080057	thiosulfate sulfurtransferase
apaH CDS	PA0590	139.44	136.13	160.98	160.92	165.83	95.11	92.45	146.73	151.45	94.96	0.0310254	0.839896	0.734072	1.37082e-07	-0.591337	8.63023e-07	0.415703	0.22269	bis(5'-nucleosyl)-tetraphosphatase
protein ApaG CDS	PA0591	206.75	225.99	225.1	250.79	228.24	172.27	129.23	218.04	239.87	150.8	0.153186	0.260566	0.699198	4.4936e-05	-0.434091	0.0146708	0.365197	0.304658	protein ApaG
ksgA CDS	PA0592	204.87	193.55	133.89	160.86	161.68	29.91	30.29	56.39	65.5	51.96	0.658512	2.44406e-06	2.90039	1.65573e-88	-2.12465	2.76669e-47	0.865013	0.000145194	ribosomal RNA small subunit methyltransferase A
pdxA CDS	PA0593	157.68	175.45	150.15	171.84	177.16	32.65	29.94	47.25	30.34	39.07	0.271149	0.0570712	2.58587	9.46142e-71	-2.19965	1.77403e-54	0.274324	0.412385	4-hydroxythreonine-4-phosphate dehydrogenase
surA CDS	PA0594	361.16	395.5	327.67	350.01	356.81	127.49	123.21	129.63	88.38	152.52	0.402442	0.000510432	1.77051	1.40427e-42	-1.25546	1.3103e-28	-0.0241133	0.955672	chaperone SurA
ostA CDS	PA0595	905.36	793.4	867.07	824	823.45	322.68	281.41	312.87	366.32	381.72	0.287508	0.0580655	1.66981	4.85055e-32	-1.26803	1.236e-20	0.208912	0.375108	organic solvent tolerance protein OstA
hypothetical protein CDS	PA0596	157.16	154.35	136.74	134.55	124.85	173.73	110.46	120.16	159.07	111.73	0.505521	9.78506e-05	0.311365	0.113337	0.303466	0.18799	-0.104657	0.806241	hypothetical protein
nucleotidyl transferase CDS	PA0597	74	84.23	73.71	74.19	67.48	64.67	70.14	58.91	81.33	57.21	0.406937	0.00640167	0.410244	0.0099427	0.109228	0.462452	-0.0309539	0.936514	nucleotidyl transferase
hypothetical protein CDS	PA0598	62.6	72.21	72.77	78.13	69.76	80.76	89.22	60.31	70.35	71.81	0.142676	0.372652	-0.154539	0.342179	0.408418	0.00288448	-0.317128	0.153324	hypothetical protein
hypothetical protein CDS	PA0599	57.78	54.06	76.96	81.81	75.64	58.68	64.87	66.39	71.22	73.38	-0.210374	0.12888	0.0375673	0.818359	-0.136931	0.312347	0.173952	0.433662	hypothetical protein
two-component sensor CDS	PA0600	26.79	28.31	26.44	33.37	30.99	22.55	21.03	15.69	20.96	23.32	0.136567	0.404796	0.516995	0.000593162	-0.26882	0.0824731	-0.121158	0.706702	two-component sensor
two-component response regulator CDS	PA0601	42.82	45.85	53.53	53.2	52.77	50.77	53.72	41.6	50.95	42.94	0.00711389	0.973272	-0.0567947	0.752526	0.174974	0.220714	-0.196333	0.465494	two-component response regulator
ABC transporter CDS	PA0602	46.68	51.24	43.11	41.86	49.31	29.43	28.44	20.02	24.11	26.83	0.395499	0.015413	0.936155	3.62102e-09	-0.427111	0.0077636	-0.276122	0.273673	ABC transporter
ABC transporter ATP-binding protein CDS	PA0603	83.4	84.77	34.92	59.56	87.76	59.39	67.31	83.82	68.99	51.61	0.721321	0.041937	0.588589	6.22029e-05	0.259776	0.465222	0.0960291	0.817429	ABC transporter ATP-binding protein
ABC transporter CDS	PA0604	118.69	109.69	30.57	35.79	46.09	93.63	118.28	100.84	80.62	60.45	1.85608	2.19026e-20	0.289506	0.0748658	1.68403	2.24568e-14	-0.323222	0.376185	ABC transporter
ABC transporter permease CDS	PA0605	51.75	60.74	24.66	23.34	27.48	50.45	49.06	45.57	44.98	36.38	1.41755	5.31307e-19	0.355425	0.0214166	1.17825	8.33831e-15	-0.210628	0.467514	ABC transporter permease
ABC transporter permease CDS	PA0606	42.62	39.89	21.13	19.97	21.13	38.57	37.36	39.46	36.62	31.74	1.25282	1.23218e-16	0.300318	0.0780461	1.06732	8.31991e-13	-0.0700828	0.83292	ABC transporter permease
rpe CDS	PA0607	242.95	234.62	167.04	182.02	189.21	18.57	22.36	50.09	60.38	38.21	0.680896	2.0612e-08	3.71598	6.63379e-123	-2.91667	1.44566e-78	1.09074	0.000171022	ribulose-phosphate 3-epimerase
phosphoglycolate phosphatase CDS	PA0608	148.59	144.18	176.19	197.8	194.57	42.94	35.77	78.66	97.5	73.55	-0.100114	0.46117	2.07014	3.87081e-41	-2.05622	6.32014e-45	0.968701	9.48e-05	phosphoglycolate phosphatase
trpE CDS	PA0609	217.38	194.93	325.09	340.21	331.38	69.85	79.76	95.19	120.3	102.79	-0.415155	0.0011205	1.64089	2.29212e-30	-1.94377	2.9732e-54	0.462854	0.0558979	anthranilate synthase component I
prtN CDS	PA0610	105.24	115.51	108.87	107.69	111.04	188.37	205.68	200.52	232.54	90.45	0.282961	0.0580655	-0.654023	3.07507e-05	1.04801	8.18468e-15	-0.119897	0.816827	transcriptional regulator PrtN
prtR CDS	PA0611	69.59	73.25	79.89	80.57	81.82	54.08	58.88	55.79	68	57.81	0.0919586	0.528421	0.517984	0.000829695	-0.314379	0.0191285	0.0910945	0.755803	HTH-type transcriptional regulator PrtR
ptrB CDS	PA0612	58.53	60.42	62.51	65.39	73.05	132.08	144.75	169	184.75	44.99	0.0969084	0.656638	-1.03238	5.01694e-08	1.23896	3.28942e-14	-0.0246381	0.966339	repressor PtrB
hypothetical protein CDS	PA0613	52.83	43.58	60.5	59.35	74.92	138.2	180.45	184.12	165.91	61.6	-0.157006	0.515067	-1.53484	7.90654e-16	1.4817	2.21296e-13	-0.136169	0.80275	hypothetical protein
hypothetical protein CDS	PA0614	37.62	31.54	45.13	48.41	54.08	142.32	121.47	223.83	250.13	51.69	-0.233179	0.255099	-1.74263	2.05796e-22	1.61574	4.6455e-23	0.249953	0.638063	hypothetical protein
hypothetical protein CDS	PA0615	72.35	70.51	86.33	96.81	93.94	275.28	258.69	373.28	398.32	121.48	-0.0989388	0.516914	-1.71734	4.68861e-33	1.72773	1.33564e-44	0.11529	0.835034	hypothetical protein
hypothetical protein CDS	PA0616	42.8	47.66	58.39	64.61	67.1	199.67	207.49	322.9	317.13	76.74	-0.214524	0.186951	-1.9849	1.14461e-40	1.8786	4.9856e-47	0.15165	0.786972	hypothetical protein
bacteriophage protein CDS	PA0617	70.87	72.66	93.82	86.45	101.56	332.99	354.41	551.4	601.05	112.82	-0.118943	0.538845	-2.07366	2.03807e-44	2.06109	5.92661e-43	0.115828	0.838859	bacteriophage protein
bacteriophage protein CDS	PA0618	43.12	47.5	51.93	52.15	52.38	211.71	233.49	299.52	310.62	74.6	0.0662081	0.686247	-2.11121	7.53584e-50	2.28663	4.6513e-73	0.0335412	0.956519	bacteriophage protein
bacteriophage protein CDS	PA0619	41.65	49.23	59.89	57.25	51.91	254.8	274.47	330.34	317.91	79.98	-0.0408745	0.85379	-2.35492	1.64961e-54	2.42133	2.24607e-63	-0.0644354	0.913713	bacteriophage protein
bacteriophage protein CDS	PA0620	87	98.39	136.46	109.18	108.24	392.9	416.19	534.29	570.12	151.82	-0.0817649	0.726477	-1.9421	7.42015e-50	1.96313	1.05986e-28	0.0426497	0.942629	bacteriophage protein
hypothetical protein CDS	PA0621	106.25	127.72	170.45	125.73	124.63	474.71	512.98	692.56	750.59	224.16	0.0015127	0.996995	-1.89353	8.07559e-39	1.99514	2.47866e-22	0.12341	0.823405	hypothetical protein
bacteriophage protein CDS	PA0622	176.73	219.37	185.3	162.3	159.82	965.5	1101.57	1164.35	1220.85	296.63	0.48927	0.00636121	-2.1993	9.64105e-52	2.79622	6.02682e-72	-0.117364	0.837756	bacteriophage protein
bacteriophage protein CDS	PA0623	202.93	228.32	200.21	155.88	174.99	1127.13	1254.6	1310.59	1353.15	337.07	0.544025	0.00455845	-2.28084	1.01978e-63	2.92848	6.27913e-61	-0.144374	0.798591	bacteriophage protein
hypothetical protein CDS	PA0624	111.42	143.82	106.26	104.85	109.8	640.7	715.26	695.98	766.07	183.23	0.518601	0.00294702	-2.22419	2.87107e-46	2.85436	1.48536e-102	-0.177812	0.744754	hypothetical protein
hypothetical protein CDS	PA0625	55.28	74.73	55.24	58.76	55.19	320.96	362.54	366.93	372.02	97.95	0.469567	0.00777048	-2.20983	7.89887e-45	2.79205	9.62064e-113	-0.172714	0.750186	hypothetical protein
hypothetical protein CDS	PA0626	34.45	52.37	29.64	40.29	33	230.06	231.39	203.53	213.95	61.8	0.600966	0.0125478	-2.2245	6.04034e-36	2.93823	1.59248e-76	-0.336473	0.488363	hypothetical protein
hypothetical protein CDS	PA0627	36.26	59.89	47.89	45.28	40.55	292	263.65	261.67	292.43	74.73	0.363366	0.21915	-2.34272	5.38535e-29	2.82137	1.06705e-65	-0.24651	0.635861	hypothetical protein
hypothetical protein CDS	PA0628	40.05	53.13	43.8	38.32	39.51	247.22	267.31	266.28	275.83	65.96	0.461484	0.0215404	-2.28006	8.04448e-48	2.85193	4.36867e-83	-0.199111	0.714799	hypothetical protein
hypothetical protein CDS	PA0629	38.07	50.36	31.39	36.71	37.63	215.97	221.9	184.45	210.18	60.55	0.590721	0.00229176	-2.12333	1.10743e-39	2.8261	4.0556e-92	-0.340122	0.479997	hypothetical protein
hypothetical protein CDS	PA0630	46.7	61.97	31.23	46.32	40.58	166.2	165.76	167.43	183.32	56.79	0.727306	0.00183421	-1.42648	3.61667e-16	2.26427	6.05764e-34	-0.184671	0.725706	hypothetical protein
hypothetical protein CDS	PA0631	26.36	35.6	31.97	25.9	33.38	175.02	169.38	176.6	200.3	45.18	0.287311	0.306627	-2.28468	4.84929e-32	2.68051	1.82856e-48	-0.166425	0.761793	hypothetical protein
hypothetical protein CDS	PA0633	144.07	157.13	157.08	141.01	156.27	770.29	816.52	896.5	940.91	223.03	0.258007	0.108446	-2.21266	1.41989e-62	2.57823	1.28828e-76	-0.115787	0.840855	hypothetical protein
hypothetical protein CDS	PA0634	98.95	115.61	97.93	94.03	96.27	517.72	553.26	673.02	680.21	154.38	0.423976	0.00687832	-2.13438	4.00567e-49	2.66872	3.10456e-95	-0.0429873	0.943488	hypothetical protein
hypothetical protein CDS	PA0635	106.2	140.5	100.82	105.29	99.98	465.28	465.96	596.72	613.03	149.81	0.53754	0.00316931	-1.7326	1.10541e-26	2.38409	1.039e-84	-0.0125662	0.983395	hypothetical protein
hypothetical protein CDS	PA0636	42.45	51.27	48.13	42.72	47.76	272.25	290.11	347.52	350.47	81.07	0.284375	0.111369	-2.40067	7.04884e-66	2.7928	2.91103e-86	-0.057311	0.9241	hypothetical protein
hypothetical protein CDS	PA0637	44.71	61.55	43.16	50.81	48.94	244.83	253.04	346.75	393.07	72.73	0.423588	0.0469071	-2.04187	7.54893e-32	2.57815	1.56711e-77	0.0524302	0.930176	hypothetical protein
bacteriophage protein CDS	PA0638	29.35	36.68	29.87	28.38	28.53	188.07	202.42	240.52	249.97	53.85	0.454788	0.0131657	-2.37691	9.48824e-52	2.94284	1.9705e-103	-0.0508942	0.93302	bacteriophage protein
hypothetical protein CDS	PA0639	21.43	28.85	24.9	27.14	24.85	135.46	154.86	158.23	167.88	40.85	0.239169	0.25445	-2.34241	2.76016e-42	2.69207	6.16731e-80	-0.140995	0.804563	hypothetical protein
bacteriophage protein CDS	PA0640	39.19	50.19	50.08	44.85	38.71	248.27	256.2	308.76	366.7	71.15	0.266544	0.244934	-2.31172	1.75692e-49	2.68457	2.13075e-57	-0.000216651	0.999473	bacteriophage protein
bacteriophage protein CDS	PA0641	27.16	31.47	30.84	30.67	28.88	156.58	164.49	174.08	188.37	48.97	0.227717	0.128706	-2.26898	5.22433e-64	2.60654	7.60229e-106	-0.132893	0.814686	bacteriophage protein
hypothetical protein CDS	PA0643	63.23	67.91	96.29	78.62	87.25	173.01	160.97	240.85	292.97	77.63	-0.146691	0.457853	-1.16569	2.96556e-17	1.12592	9.64604e-12	0.195355	0.714653	hypothetical protein
hypothetical protein CDS	PA0644	113.06	123.42	203.28	148.6	162.41	252.15	233.48	381.43	408.79	157.91	-0.267895	0.249667	-0.855834	1.40196e-08	0.693213	0.000670826	0.284217	0.541123	hypothetical protein
hypothetical protein CDS	PA0645	101.31	90.04	152.12	125.87	114.14	292.73	282.96	371.77	394.35	147.91	-0.179901	0.457158	-1.40263	4.21695e-18	1.32746	1.22582e-12	0.0685724	0.901017	hypothetical protein
hypothetical protein CDS	PA0646	105.24	101.11	155.63	109.43	130.09	279.84	257.48	371.46	391.34	162.36	-0.0867202	0.744509	-1.19723	1.03267e-18	1.21381	4.25233e-09	0.156428	0.750186	hypothetical protein
hypothetical protein CDS	PA0647	106.17	115.91	177.66	131.18	129.89	353.28	352.75	474.92	488.73	235.62	-0.131078	0.618343	-1.48478	2.00003e-24	1.45552	1.41666e-12	0.147836	0.750377	hypothetical protein
hypothetical protein CDS	PA0648	129.12	118.95	197.33	152.99	151.31	378.8	354.01	445.01	456.73	245.59	-0.162901	0.502579	-1.37802	4.14713e-19	1.31919	7.34563e-12	0.0573229	0.905363	hypothetical protein
trpG CDS	PA0649	212.75	183.71	353.33	377.14	383.43	78.02	83.71	138.94	156.08	109.36	-0.629883	6.03831e-06	1.47169	3.98212e-22	-1.99136	3.96966e-60	0.656333	0.0177326	anthranilate synthase component II
trpD CDS	PA0650	143.3	144.2	235.57	312.44	260.71	169.18	203.18	173.77	171.03	160.95	-0.628503	3.92729e-05	-0.191672	0.203388	-0.327477	0.0635656	-0.133502	0.625633	anthranilate phosphoribosyltransferase
trpC CDS	PA0651	223.14	206.41	299.58	377.09	351.36	142.16	144.08	146.85	145.96	136.59	-0.397616	0.00758324	0.765253	2.6566e-08	-1.05168	5.60818e-14	-0.000234635	0.999245	indole-3-glycerol phosphate synthase
vfr CDS	PA0652	485.26	387.5	619.92	623.29	587.92	216.14	212.47	389.92	386.34	325.03	-0.210857	0.241463	1.20562	3.82059e-15	-1.30591	1.28395e-29	0.717713	0.0014174	cAMP-regulatory protein
hypothetical protein CDS	PA0653	262.98	231.97	214.95	219.06	227.48	91.19	86.56	109.63	122.55	133	0.435274	0.00218501	1.6551	1.99434e-27	-1.10662	3.55371e-18	0.423193	0.0403779	hypothetical protein
speD CDS	PA0654	459.58	468.27	202.25	234.25	278.8	72.5	73.16	74.96	91.94	77.41	1.22158	4.82937e-13	2.84639	7.9715e-105	-1.49944	2.47729e-17	0.147801	0.586106	S-adenosylmethionine decarboxylase
2-nonaprenyl-3-methyl-6-methoxy-1,4-benzoquinol hydroxylase CDS	PA0655	167.63	168.17	231.61	222.5	226.25	207.04	171.76	213.89	259.96	190.46	-0.163895	0.230541	0.00665523	0.967654	-0.0596989	0.712297	0.202478	0.526244	2-nonaprenyl-3-methyl-6-methoxy-1,4-benzoquinol hydroxylase
HIT family protein CDS	PA0656	49.34	47.17	105.79	72.34	64.58	362.54	316.22	328.38	315.89	348.64	-0.472517	0.106922	-2.6261	3.75502e-61	2.23493	6.03391e-19	-0.037105	0.894658	HIT family protein
ATPase CDS	PA0657	32.45	35.39	61.06	58.28	53.86	78.2	78.84	53.61	56.38	68.41	-0.49521	0.000873613	-1.02779	4.62317e-13	0.641146	2.89825e-06	-0.383174	0.0776012	ATPase
short-chain dehydrogenase CDS	PA0658	108.12	98.21	166.47	160.48	156.49	96.07	95.65	86.91	81.33	99.86	-0.371281	0.00999793	0.286967	0.0565668	-0.547526	1.58862e-05	-0.0999901	0.697685	short-chain dehydrogenase
hypothetical protein CDS	PA0659	180.83	182.97	312.34	295.26	254.58	159.86	145.52	152.44	149.71	207.42	-0.388474	0.0178195	0.432364	0.00165481	-0.709185	9.30869e-06	0.133213	0.660824	hypothetical protein
hypothetical protein CDS	PA0660	95.46	99.69	344.32	253.23	199.25	247.34	274.32	222.92	238.39	350.7	-1.15778	8.91201e-06	-1.23536	9.41609e-20	0.16766	0.538765	0.0374703	0.922767	hypothetical protein
hypothetical protein CDS	PA0661	191.52	169.04	285.53	234.45	223.82	128.48	132.41	183.49	208.5	184.83	-0.190252	0.384062	0.647194	2.5628e-05	-0.724204	6.59652e-05	0.524608	0.0114754	hypothetical protein
argC CDS	PA0662	165.02	196.75	117.49	162.34	138.5	68.05	74.74	76	75.31	96.18	0.643314	0.000274686	1.51692	2.39882e-25	-0.756385	9.889e-06	0.187945	0.464968	N-acetyl-gamma-glutamyl-phosphate reductase
hypothetical protein CDS	PA0663	129.07	146.93	119.35	142.53	140.3	35.42	37.18	46.85	40.43	48.38	0.311759	0.0366116	2.10004	1.61785e-43	-1.67397	1.74173e-31	0.291815	0.22605	hypothetical protein
hypothetical protein CDS	PA0664	201.82	235.08	215.18	246.54	249.27	104.81	112.06	117.14	105.87	149.57	0.15238	0.336384	1.18705	3.23299e-15	-0.92233	1.14366e-11	0.172357	0.554338	hypothetical protein
iron-sulfur cluster insertion protein ErpA CDS	PA0665	333.08	329.94	380.39	383.16	377.51	1253.1	673.77	647.76	787	814.62	0.0717046	0.601092	-1.33094	0.00264036	1.52097	6.34579e-09	-0.306884	0.407577	iron-sulfur cluster insertion protein ErpA
anhydro-N-acetylmuramic acid kinase CDS	PA0666	167.78	178.37	141.53	161.98	147.81	116.62	121.03	140.23	144.09	137.28	0.471874	5.04641e-05	0.72166	6.33598e-08	-0.13772	0.271622	0.228745	0.281792	anhydro-N-acetylmuramic acid kinase
hypothetical protein CDS	PA0667	369.76	346.17	380.8	310.54	366.4	244.01	278.42	350.17	346.14	299.44	0.286552	0.123571	0.634968	4.30489e-06	-0.233792	0.195525	0.319994	0.211117	hypothetical protein
tyrZ CDS	PA0668	593.37	596.59	733.26	805.22	914.74	168.53	167.33	268.34	300.79	215.58	-0.186375	0.24365	2.00235	2.46753e-57	-2.07347	5.68407e-46	0.575543	0.0334768	tyrosine--tRNA ligase
error-prone DNA polymerase CDS	PA0669	6.64	7.49	10.36	11.21	11	15.63	15.22	11.45	11.95	13.7	-0.346334	0.0219055	-0.942561	1.25174e-08	0.705806	4.15086e-08	-0.305878	0.152121	error-prone DNA polymerase
hypothetical protein CDS	PA0670	7.4	10.15	6.11	9.87	10.11	9.84	11.23	8.69	9.65	8.67	0.278669	0.371931	-0.0853087	0.724205	0.475123	0.0650195	-0.208212	0.449154	hypothetical protein
hypothetical protein CDS	PA0671	5.66	8.57	9.48	12.46	10.96	19.78	15.91	23.47	27.71	15.07	-0.344145	0.263604	-1.13591	0.000115231	0.896313	4.63288e-05	0.253542	0.53272	hypothetical protein
hemO CDS	PA0672	186.84	147.49	2139.48	1769.06	1562.27	1828.02	1997.78	1930.86	2260.9	2072.1	-3.1359	5.2379e-52	-3.32492	7.92829e-106	0.264849	0.184591	0.116642	0.642501	heme oxygenase
hypothetical protein CDS	PA0673	32.8	33.74	252.6	261.06	220.19	203.41	212.03	206.08	230.87	199.18	-2.58758	9.46874e-61	-2.45414	8.17394e-49	-0.0346646	0.827721	0.0271953	0.92919	hypothetical protein
vreA CDS	PA0674	4.78	4.87	30.91	36.97	29.82	14.52	14.41	12	11.83	15.48	-2.45119	2.09992e-33	-1.39414	3.31885e-07	-0.961313	4.65278e-08	-0.136317	0.665186	hypothetical protein
vreI CDS	PA0675	3.55	2.46	11.44	14.75	10.01	6.81	9.83	5.28	7.47	11.36	-1.65949	2.14568e-07	-1.25032	0.00193224	-0.323032	0.261415	-0.0552447	0.912575	ECF sigma factor VreI
vreR CDS	PA0676	7.43	7.56	30.85	27.99	22.83	35.72	45.76	29.51	28.01	43.59	-1.5658	2.12852e-13	-2.2472	1.35645e-28	0.775113	0.000273614	-0.248702	0.464413	sigma factor regulator VreR
HxcW pseudopilin CDS	PA0677	2.51	2.21	6.42	5.34	6.41	8.92	11.17	3.72	5.64	7.15	-1.06032	0.00152398	-1.88206	1.79171e-07	0.915071	0.000251421	-0.720455	0.0323511	HxcW pseudopilin
HxcU pseudopilin CDS	PA0678	3.13	1.8	2.95	4.57	5.38	4.48	4.21	4.02	2.56	3.77	-0.496946	0.320894	-0.623096	0.24727	0.217872	0.571328	-0.251244	NA	HxcU pseudopilin
hypothetical protein CDS	PA0679	9.27	6.5	12.06	11.73	11.93	28.63	25.17	20.46	21.55	20.35	-0.309286	0.316704	-1.56511	2.72882e-08	1.36355	4.58349e-12	-0.341337	0.194357	hypothetical protein
HxcV pseudopilin CDS	PA0680	2.89	2.23	4.37	4.76	6.64	7.41	8.34	4.55	4.79	7.72	-0.70294	0.124356	-1.37617	0.00375074	0.762704	0.0200916	-0.388132	NA	HxcV pseudopilin
HxcT pseudopilin CDS	PA0681	4.42	3.37	6.54	7.72	5.48	7.5	10.9	5.42	6.14	6.74	-0.455131	0.231965	-1.03727	0.0106656	0.684032	0.0232343	-0.501252	0.140856	HxcT pseudopilin
HxcX atypical pseudopilin CDS	PA0682	1.17	0.84	1.6	2.15	2.35	1.38	2.55	1.87	2.28	3.72	-0.690887	0.127108	-0.750494	0.183401	0.153959	0.705433	0.294452	NA	HxcX atypical pseudopilin
type II secretion system protein CDS	PA0683	0.88	0.49	0.69	0.88	0.74	1.78	2.25	0.92	1.08	1.82	0.0583672	0.931111	-1.33622	0.013857	1.51155	5.14309e-05	-0.513918	NA	type II secretion system protein
type II secretion system protein CDS	PA0684	1.36	1.06	1.06	1.61	1.22	2.96	3.96	1.77	2.44	4.26	0.17422	0.7889	-1.26459	0.0229775	1.55566	0.000129142	-0.222014	NA	type II secretion system protein
type II secretion system protein CDS	PA0685	3.12	4.14	4.41	5.62	5.19	6.48	7.39	4.99	4.65	6.31	-0.204814	0.402905	-0.747479	0.00111543	0.650698	0.000372611	-0.354306	0.198757	type II secretion system protein
type II secretion system protein HxcR CDS	PA0686	1.32	1.62	1.9	2.59	2.38	4.67	2.91	2.06	3.5	3.75	-0.367951	0.297413	-1.17474	0.00186552	0.908243	0.00233117	-0.238507	0.571981	type II secretion system protein HxcR
type II secretion system protein CDS	PA0687	3.5	3.12	2.52	4.47	3.7	4.13	4.61	1.81	1.83	3.55	0.169593	0.647866	-0.217737	0.506491	0.497094	0.086833	-0.703009	0.0527484	type II secretion system protein
alkaline phosphatase L CDS	PA0688	27.81	33.26	27.67	35.73	39.22	33.46	31.26	30.47	27.95	28.4	0.10735	0.657428	0.0955774	0.597145	0.122336	0.546303	-0.151002	0.554237	alkaline phosphatase L
hypothetical protein CDS	PA0689	85.37	80.54	118.7	104.19	116.16	99.69	77.81	112.09	121.62	100.49	-0.176538	0.303111	0.0835343	0.629816	-0.149148	0.43282	0.297962	0.293462	hypothetical protein
hypothetical protein CDS	PA0690	9.91	10.06	13.76	15.14	13.6	19.8	19.35	13.63	14.71	20.13	-0.23251	0.0587568	-0.789188	1.975e-09	0.666866	8.37408e-09	-0.260783	0.355577	hypothetical protein
hypothetical protein CDS	PA0691	1.59	1.43	2.24	1.3	2.09	1.51	2.86	2.17	2.4	2.58	-0.0468935	0.942228	-0.336137	0.595576	0.394456	0.417137	0.0949656	NA	hypothetical protein
hypothetical protein CDS	PA0692	1.99	2.32	2.68	3.05	3.05	4.49	4.81	3.16	2.54	4.29	-0.163903	0.586247	-0.91925	0.0019313	0.864289	4.30973e-05	-0.420734	0.202298	hypothetical protein
exbB2 CDS	PA0693	2.02	2.05	2.08	2.99	1.47	5.2	5.51	2.82	3.08	4.61	0.168981	0.689582	-1.20983	9.34512e-06	1.48005	5.88116e-07	-0.544531	0.0782437	transporter ExbB
exbD2 CDS	PA0694	1.26	0.84	2.18	1.52	1.61	2.77	1.78	0.44	1.34	1.46	-0.395977	0.561054	-0.856596	0.256116	0.552901	0.274672	-0.649871	NA	transporter ExbD
hypothetical protein CDS	PA0695	0.91	1.46	2.07	2.72	1.33	1.97	2.69	1.19	1.4	2.01	-0.452651	0.407261	-0.733874	0.199627	0.37101	0.382542	-0.456827	NA	hypothetical protein
hypothetical protein CDS	PA0696	6.05	5.54	5.99	7.93	8.57	10.47	9.93	5.81	6.85	7.99	-0.0972184	0.724182	-0.632185	0.00306707	0.642073	0.00182233	-0.527887	0.0328938	hypothetical protein
hypothetical protein CDS	PA0697	1.41	1.68	2.58	2.44	3.17	2.52	2.21	2.18	2.75	3.06	-0.523894	0.24157	-0.431846	0.445109	0.00590285	0.9877	0.121271	NA	hypothetical protein
hypothetical protein CDS	PA0698	4.2	3.48	3.52	3.37	3.68	3.6	4.54	2.84	3.8	4.58	0.373923	0.357858	0.0845181	0.862594	0.404873	0.249225	-0.10793	NA	hypothetical protein
PpiC-type peptidyl-prolyl cis-trans isomerase CDS	PA0699	2.75	2.33	3.14	4.33	3.35	5.46	5.34	2.11	2.39	3.47	-0.220772	0.541532	-0.882149	0.0118503	0.767921	0.00256343	-0.877459	0.00421001	PpiC-type peptidyl-prolyl cis-trans isomerase
hypothetical protein CDS	PA0700	5.91	5.7	5.49	6.15	6.25	8.79	8.89	7.08	8.44	7.9	0.218514	0.542258	-0.418918	0.271738	0.750367	0.00545986	-0.152144	0.680535	hypothetical protein
transcriptional regulator CDS	PA0701	3.8	5	4.96	5.9	5.78	6.32	6.83	4.09	3.48	3.75	-0.0564812	0.862548	-0.391615	0.204196	0.444618	0.0426789	-0.710225	0.0100277	transcriptional regulator
AraC family transcriptional regulator CDS	PA0701a	12.94	14.97	15.79	26.35	20.3	22.57	26.67	15.68	14.14	21.89	-0.296737	0.289049	-0.637192	0.00427378	0.443966	0.072572	-0.461235	0.127414	AraC family transcriptional regulator
hypothetical protein CDS	PA0702	7.15	9.41	12.86	15.13	14.63	10.77	8.9	4.69	5.89	6.91	-0.498318	0.0216911	-0.067026	0.81164	-0.324118	0.0984136	-0.669621	0.0185979	hypothetical protein
major facilitator superfamily transporter CDS	PA0703	13.7	15.7	18.46	18.99	20.07	13.37	13.73	17.17	14.83	13.67	-0.113147	0.540289	0.295581	0.13386	-0.298169	0.0528272	0.154026	0.619971	major facilitator superfamily transporter
amidase CDS	PA0704	33.24	34.92	39.56	39.7	40.38	94.87	103.3	84.48	78.69	84.44	0.0429766	0.788095	-1.3554	1.25662e-21	1.50837	1.75902e-33	-0.251293	0.243243	amidase
migA CDS	PA0705	204.16	198.37	212.07	204.28	242.86	80.68	82.96	145.61	181.5	135.28	0.141969	0.403404	1.47683	1.09953e-27	-1.22012	3.17986e-16	0.828246	0.000642595	alpha-1,6-rhamnosyltransferase MigA
cat CDS	PA0706	193.56	189.51	229.25	198.48	186.36	131.74	116.88	167.4	172.54	201.55	0.170206	0.370855	0.802421	2.61257e-08	-0.517802	0.0028441	0.501322	0.0143384	chloramphenicol acetyltransferase
toxR CDS	PA0707	9.37	7.14	117.62	75.56	54.86	130.11	145.27	214.75	212.08	245.87	-2.95307	1.00358e-18	-3.864	7.83797e-99	0.911743	0.00420706	0.661001	0.00042853	transcriptional regulator ToxR
transcriptional regulator CDS	PA0708	24.22	26.04	50.66	42.08	39.04	25.81	29.4	62.95	76.38	33.71	-0.533458	0.00892365	0.0449491	0.8192	-0.468824	0.0188066	0.818437	0.029195	transcriptional regulator
hypothetical protein CDS	PA0709	12.47	15.51	25.01	19.37	18.16	37.05	36.81	35.06	51.04	37.85	-0.30314	0.334596	-1.20978	5.26642e-06	1.01072	9.79716e-06	0.141008	0.69626	hypothetical protein
gloA2 CDS	PA0710	6.11	7.22	11.94	11.99	11.73	15.97	21.38	16.49	17.82	18.69	-0.546939	0.0571938	-1.29068	6.26999e-05	0.848839	0.000287649	-0.0762619	0.835034	lactoylglutathione lyase
hypothetical protein CDS	PA0711	5.96	7.89	7.28	11.97	9.78	5.87	8.94	5.28	7.99	9.33	-0.207257	0.56125	0.0757058	0.845613	-0.175714	0.589977	0.00893838	0.985306	hypothetical protein
hypothetical protein CDS	PA0712	98.52	81.5	145.36	109.95	126.38	56.07	62.95	70.76	104.94	86.92	-0.228414	0.351845	0.777842	0.000107874	-0.892978	1.44078e-05	0.491406	0.0886042	hypothetical protein
hypothetical protein CDS	PA0713	6.85	6.88	14.44	16.48	13.16	21.8	21.28	20.16	20.99	23.47	-0.804483	0.00819527	-1.45012	1.7909e-05	0.746584	0.0010661	-0.00410246	0.990797	hypothetical protein
hypothetical protein CDS	PA0714	8.87	10.5	16.38	16.32	17.65	15.7	14.8	16.17	21.38	23.56	-0.516114	0.0285693	-0.470852	0.10594	0.0618849	0.771285	0.364653	0.222509	hypothetical protein
hypothetical protein CDS	PA0715	225.53	188.72	320.23	265.46	242.82	223.03	173.84	277.3	322.18	323.14	-0.145527	0.539373	0.243034	0.158988	-0.276694	0.195358	0.579828	0.0121329	hypothetical protein
hypothetical protein CDS	PA0716	214.6	167.35	368.48	308.91	277.59	124.99	89.89	183.79	157.25	237.25	-0.462494	0.0399535	1.00854	4.57964e-08	-1.35599	5.94195e-10	0.730123	0.0111297	hypothetical protein
hypothetical protein CDS	PA0718	15.41	20.26	25.61	28.51	23.03	25.34	29.48	19.65	26.09	28.4	-0.255021	0.347243	-0.4364	0.130433	0.28952	0.18139	-0.138363	0.69626	hypothetical protein
hypothetical protein CDS	PA0719	14.53	15.73	12.7	17.94	15.42	24.76	28.77	21.79	17.53	24.22	0.245822	0.368826	-0.636892	0.0142618	0.992871	6.95981e-06	-0.304468	0.314142	hypothetical protein
helix destabilizing protein of bacteriophage Pf1 CDS	PA0720	36.19	34.03	35.65	29.99	28.47	73.16	66.95	60	60.63	45.41	0.425901	0.048146	-0.810864	1.06571e-05	1.3476	3.08238e-13	-0.299171	0.32798	helix destabilizing protein of bacteriophage Pf1
hypothetical protein CDS	PA0721	36.57	31.83	45.38	34.74	37.45	61.91	48.13	52.74	32.89	40.39	0.0769618	0.841747	-0.491524	0.15447	0.678573	0.0138334	-0.317939	0.399978	hypothetical protein
hypothetical protein CDS	PA0722	137.05	146.29	121.45	109.84	101.27	387.75	389.18	234.62	253.95	271.16	0.616489	0.00029119	-1.2712	2.44154e-18	1.9981	6.8527e-39	-0.592527	0.00078979	hypothetical protein
coaB CDS	PA0723	315.14	314.7	249.6	224.11	217.31	964.6	986.07	562.53	617.24	647.74	0.714681	2.40293e-06	-1.44686	9.03999e-28	2.27168	4.80002e-57	-0.652873	0.000113396	phage coat protein B
phage coat protein A CDS	PA0724	13.18	9.92	23.22	19.98	18.85	25.11	22.01	25.71	29.81	26.52	-0.560951	0.0150648	-0.840179	4.35167e-05	0.38453	0.039773	0.19759	0.44898	phage coat protein A
hypothetical protein CDS	PA0725	6.99	5.6	9.8	8.84	8.33	15.41	12.38	9.85	9.47	17.54	-0.232939	0.523505	-0.932097	0.0104509	0.806749	0.00198293	-0.152572	0.730998	hypothetical protein
hypothetical protein CDS	PA0726	11.5	12.38	18.18	17.85	14.21	23.18	24.01	16.54	18.54	23.89	-0.217624	0.319165	-0.800186	1.03626e-05	0.690454	0.000135951	-0.248199	0.375171	hypothetical protein
hypothetical protein CDS	PA0727	15.61	16.87	41.54	29.4	32.05	48.06	46.58	31.3	34.03	61.48	-0.804409	0.000443255	-1.35911	1.29438e-17	0.653103	0.0022956	-0.148	0.728289	hypothetical protein
bacteriophage integrase CDS	PA0728	11.24	11.47	33.5	27.53	26.23	16.06	17.41	17.67	16.14	22.31	-1.0772	1.1877e-07	-0.377753	0.0761437	-0.594309	0.00269001	0.139267	0.655362	bacteriophage integrase
hypothetical protein CDS	PA0729	432.44	378.52	842.59	611.73	624.18	427.09	361.47	484.51	518.6	473.78	-0.500425	0.0311383	0.221576	0.16527	-0.611703	0.00539852	0.298272	0.208453	hypothetical protein
(R)-3-hydroxydecanoyl-ACP:CoA transacylase CDS	PA0730	278.69	218.56	342.83	339.56	363.93	45.61	51.35	186.02	118.62	93.97	-0.214939	0.253391	2.53436	2.93277e-54	-2.63705	4.6692e-85	1.15901	0.000567224	(R)-3-hydroxydecanoyl-ACP:CoA transacylase
hypothetical protein CDS	PA0731	68.3	59.18	58.63	61.09	63.16	36.97	37.75	69.59	83.99	54.36	0.333911	0.0343976	0.949441	1.62212e-08	-0.502982	0.000211257	0.777563	0.00704966	hypothetical protein
hypothetical protein CDS	PA0732	33.71	35.43	73.18	63.2	63.55	185.89	190.05	171.1	186.08	147.21	-0.67434	4.26188e-05	-2.25729	3.3057e-60	1.68678	3.72372e-29	-0.146495	0.61614	hypothetical protein
16S rRNA pseudouridine(516) synthase CDS	PA0733	36.42	31.66	45.45	51.14	51.83	14.82	14.74	23.58	22.81	22.48	-0.264549	0.125498	1.38042	6.96132e-12	-1.53407	2.00964e-22	0.588609	0.00958308	16S rRNA pseudouridine(516) synthase
hypothetical protein CDS	PA0734	100.21	85.45	110.96	106.68	109.43	33.04	28.69	51.4	49.04	45.25	0.0378038	0.860205	1.75968	2.61531e-17	-1.60912	1.44093e-21	0.592963	0.0199765	hypothetical protein
hypothetical protein CDS	PA0735	26.33	25.18	33.52	42.83	33.97	26.63	28.97	21.99	23.18	20.9	-0.236871	0.215538	0.0717758	0.714545	-0.198515	0.270225	-0.311303	0.204726	hypothetical protein
hypothetical protein CDS	PA0736	53.4	49.27	66.24	65.9	59.47	42.19	42.81	50.61	54.59	50.76	-0.0440487	0.811181	0.452951	0.00377636	-0.385254	0.00580915	0.273126	0.210996	hypothetical protein
hypothetical protein CDS	PA0736a	18.61	18.27	83.47	53.03	45.69	497	447.78	301.21	486.26	300.79	-1.40368	3.74678e-05	-4.47339	2.35452e-112	3.10533	1.83933e-29	-0.322959	0.363138	hypothetical protein
hypothetical protein CDS	PA0737	6.35	4.99	12.22	7.51	8.49	27.87	35.3	27.67	36.6	29.65	-0.443989	0.254467	-2.26919	4.95514e-16	1.91159	5.383e-12	-0.0135964	0.971448	hypothetical protein
hypothetical protein CDS	PA0738	7.99	5.76	8.63	10.74	14.75	18.68	20.06	12.16	11.13	18.77	-0.432727	0.311773	-1.29142	0.000767398	0.953639	0.00144439	-0.401042	0.256927	hypothetical protein
transcriptional regulator CDS	PA0739	11.29	13.33	17.03	17.92	18.08	14.82	17.81	13.24	14.19	14.11	-0.250426	0.191483	-0.225413	0.325168	0.0847648	0.645366	-0.220212	0.416082	transcriptional regulator
sdsA1 CDS	PA0740	4.51	3.84	3.96	6.62	4.66	5.62	6.37	3.25	5.06	4.57	-0.00857603	0.98156	-0.340052	0.166521	0.438878	0.0857158	-0.425422	0.171112	SDS hydrolase SdsA1
hypothetical protein CDS	PA0741	9.18	11.51	17.32	25.28	18.05	29.6	32.76	29.13	27.88	33.07	-0.68282	0.00713712	-1.40579	2.43177e-10	0.822094	0.000113034	-0.0539791	0.857594	hypothetical protein
hypothetical protein CDS	PA0742	14.88	12.28	29.28	30.32	27.38	89.67	88.44	67.3	70.51	63.58	-0.811255	2.04504e-05	-2.51835	6.36294e-44	1.8125	7.86035e-40	-0.383041	0.080057	hypothetical protein
NAD-dependent L-serine dehydrogenase CDS	PA0743	72.15	72.92	34.93	33.26	33.06	225.74	288.92	159.34	156	163.59	1.36534	3.95302e-25	-1.64099	3.16417e-26	3.11234	4.49309e-77	-0.641032	0.00368561	NAD-dependent L-serine dehydrogenase
enoyl-CoA hydratase CDS	PA0744	165.72	187.48	44.17	54.31	45.31	56.73	88.03	66.36	70.39	47.43	2.14049	2.3768e-53	1.46174	4.94646e-15	0.790372	0.000484886	-0.193609	0.63084	enoyl-CoA hydratase
enoyl-CoA hydratase CDS	PA0745	280.24	311.38	73.88	86.99	84.11	126.1	165.01	121.96	166.86	89.34	2.11799	5.76377e-66	1.2003	2.38351e-14	1.0301	3.10686e-09	-0.165189	0.702208	enoyl-CoA hydratase
acyl-CoA dehydrogenase CDS	PA0746	187.68	189.66	54.04	57.28	58.71	65.35	68.87	52.42	93.59	34.49	1.99815	6.52746e-75	1.66889	6.47267e-36	0.443644	0.00041881	-0.11008	0.833249	acyl-CoA dehydrogenase
aldehyde dehydrogenase CDS	PA0747	148.14	158.96	47.42	44.46	57.85	101.97	114.95	53.59	85.69	63.78	1.8728	5.9142e-29	0.68041	7.53558e-07	1.31065	2.76052e-13	-0.598257	0.0439185	aldehyde dehydrogenase
hypothetical protein CDS	PA0749	51.91	48.33	54.98	62.17	59.21	27.88	33.23	33	36.49	38.79	0.0419268	0.806417	0.892888	2.66172e-07	-0.738716	1.40987e-06	0.219204	0.385974	hypothetical protein
ung CDS	PA0750	160.92	162.79	70.14	86.29	77.57	58.77	60.85	35.65	46.03	66.92	1.31934	9.84361e-25	1.61361	5.74963e-30	-0.179188	0.230519	-0.244654	0.496913	uracil-DNA glycosylase
hypothetical protein CDS	PA0751	29.39	32.47	17.26	24	23.02	41.56	46.08	36.59	28.2	30.8	0.795205	2.2958e-05	-0.321849	0.0538197	1.2286	2.87139e-11	-0.41633	0.122512	hypothetical protein
hypothetical protein CDS	PA0752	7.65	11.2	9.02	9.98	11.01	37.43	48.79	38.38	30.9	31.67	0.179745	0.492411	-2.00522	3.91292e-23	2.29165	2.83058e-34	-0.318059	0.290238	hypothetical protein
hypothetical protein CDS	PA0753	7.43	9.19	6.86	9.46	12.69	38.3	36.19	40.26	33.55	23.69	0.0588906	0.889823	-1.96284	4.86019e-16	2.11735	6.24533e-16	-0.156003	0.702208	hypothetical protein
hypothetical protein CDS	PA0754	10.88	13.06	12.45	17.54	15.19	78.09	107.22	105.4	71.61	58.87	-0.0559928	0.835669	-2.76017	9.20867e-48	2.80038	8.68224e-40	-0.184317	0.669528	hypothetical protein
opdH CDS	PA0755	3.92	3.53	12.9	11.32	17.97	40.8	45.16	124.21	77.74	55.39	-1.60813	3.37157e-09	-3.32975	1.16394e-65	1.79068	2.05092e-14	0.770331	0.0418176	cis-aconitate porin OpdH
two-component response regulator CDS	PA0756	33.25	45.52	27.85	41.67	39.81	10.26	11.7	13.23	13.42	18.3	0.380754	0.137289	2.00974	5.29202e-20	-1.50737	4.09818e-11	0.390895	0.186271	two-component response regulator
two-component sensor CDS	PA0757	29.49	32.77	26.8	37.94	33.37	9.8	8.86	10.98	10.22	12.23	0.201763	0.318429	1.91062	2.19013e-27	-1.59126	1.13829e-16	0.233285	0.371187	two-component sensor
hypothetical protein CDS	PA0758	73.13	79.63	84.57	102.58	95.02	26.4	28.01	49.83	49.79	39.56	-0.0281234	0.873533	1.66341	4.13241e-26	-1.57857	7.09609e-28	0.696148	0.00607841	hypothetical protein
hypothetical protein CDS	PA0759	132.16	129.86	155.37	169.02	145.85	90.58	114.11	139.56	155.31	145.03	0.0125082	0.942228	0.536318	0.000624748	-0.411187	0.0134221	0.478121	0.0418176	hypothetical protein
hypothetical protein CDS	PA0760	289.84	296.48	151.89	248.97	233.92	91.88	129.63	84.14	82.71	146.2	0.736597	0.00135675	1.58025	9.91135e-19	-0.718021	0.00611345	-0.0821694	0.857503	hypothetical protein
nadB CDS	PA0761	172.18	178.54	175.61	191.23	179.33	178.85	181.96	176.13	195.57	174.51	0.216161	0.0543641	0.139425	0.298845	0.188098	0.0939355	0.0114554	0.966663	L-aspartate oxidase
algU CDS	PA0762	337.26	345.58	377.97	353.33	300.37	808.57	688.55	712.01	821.42	685.52	0.255987	0.154319	-0.950147	9.81157e-12	1.3141	2.66559e-14	-0.0163142	0.960954	RNA polymerase sigma factor AlgU
mucA CDS	PA0763	199.16	200.73	205.1	234.2	206.58	665.85	790.03	529.14	678.87	482.16	0.164709	0.217364	-1.67932	4.21697e-33	1.95195	1.51962e-42	-0.327937	0.283328	sigma factor AlgU negative regulator MucA
mucB CDS	PA0764	137.05	149.26	140.37	179.28	168.18	193.39	213.26	251.55	273.51	183.38	0.0886179	0.610336	-0.325211	0.0205092	0.523691	0.000612486	0.192619	0.581593	sigma factor AlgU regulator MucB
mucC CDS	PA0765	246.38	270.61	343.99	318.39	294.3	159.86	163.79	240.16	224.19	199.94	-0.0347597	0.859886	0.853909	1.11874e-09	-0.775654	1.25132e-07	0.419565	0.0849892	positive regulator for alginate biosynthesis MucC
mucD CDS	PA0766	273.6	310.11	308.42	312.66	299.69	161.78	197.61	185.21	140.73	206.08	0.195627	0.142852	0.877852	2.2484e-09	-0.56935	0.000115022	-0.0213982	0.956519	serine protease MucD
lepA CDS	PA0767	423.65	435.48	292.14	362.66	374.78	67.14	66	109.38	110.97	106.25	0.593105	7.55897e-05	2.86539	3.39797e-114	-2.15281	1.17168e-45	0.67297	0.000166638	elongation factor 4
lepB CDS	PA0768	381.13	405.13	280.44	286.88	331.09	136.51	126.92	176.59	166.26	147.61	0.658581	2.8768e-06	1.75426	3.07422e-40	-0.98008	2.11449e-11	0.289384	0.257653	signal peptidase I
hypothetical protein CDS	PA0769	444.3	373.44	318.7	298.36	385.17	455.4	400.34	447.51	482.55	346.24	0.556068	0.0044472	0.116448	0.473874	0.552955	0.00234189	-0.00421004	0.991223	hypothetical protein
rnc CDS	PA0770	251.65	245.58	157.85	188.38	191.27	129.16	105.54	165.97	164.73	96.09	0.741544	4.34795e-08	1.26094	4.83369e-17	-0.405581	0.0162445	0.234046	0.562075	ribonuclease III
era CDS	PA0771	192.83	209.5	137.8	157.33	176.75	67.36	79.7	91.29	100.11	57.74	0.622002	6.22845e-05	1.6289	3.4718e-29	-0.890178	1.96519e-07	0.151752	0.718898	GTPase Era
recO CDS	PA0772	91.22	92.45	60.23	83.92	85.42	26.83	28.94	30.98	41.32	34.72	0.532063	0.00621567	1.89563	5.54157e-33	-1.24295	3.85981e-10	0.321833	0.241409	DNA repair protein RecO
pdxJ CDS	PA0773	144.06	148.12	90.85	128.43	109.87	61.55	61.34	55.66	50.14	72.03	0.682464	6.97604e-05	1.42628	5.38659e-24	-0.626699	0.00040116	-0.0548142	0.872408	pyridoxine 5'-phosphate synthase
tRNA (mo5U34)-methyltransferase CDS	PA0774	114.62	121.84	38.98	64.08	62.81	19.29	18.09	12.18	14.84	23.14	1.35218	2.74886e-09	2.83213	3.82535e-78	-1.34062	2.52485e-08	-0.149787	0.711202	tRNA (mo5U34)-methyltransferase
tRNA (cmo5U34)-methyltransferase CDS	PA0775	171.95	184.08	41.5	65.4	57.88	15.35	17.04	13.1	15.64	25.08	1.94865	3.91991e-23	3.62767	2.66033e-118	-1.53951	4.66526e-12	0.109543	0.800679	tRNA (cmo5U34)-methyltransferase
hypothetical protein CDS	PA0776	6.59	4.15	13.13	8.46	10.81	65.44	75.81	36.16	37.74	53.8	-0.71535	0.0484849	-3.51177	9.20525e-51	2.87359	4.25015e-35	-0.662221	0.0137045	hypothetical protein
hypothetical protein CDS	PA0777	30.78	26.41	37.09	37.12	37.46	6.86	6.33	11.63	13.04	9.83	-0.108605	0.570237	2.28632	5.83564e-24	-2.28245	1.18809e-37	0.704909	0.0140085	hypothetical protein
icp CDS	PA0778	84.47	80.84	100.76	109.74	92.1	27.59	31.88	28.89	30.87	47.95	-0.0156747	0.93773	1.65023	4.82529e-19	-1.55188	1.56803e-20	0.223259	0.534805	inhibitor of cysteine peptidase
ATP-dependent protease CDS	PA0779	30.56	41.75	149.33	105.12	100.12	86.86	76.66	82.52	78.68	76.44	-1.42019	1.86382e-08	-0.996236	1.985e-09	-0.332624	0.168936	-0.0430272	0.883119	ATP-dependent protease
pruR CDS	PA0780	60.69	62.37	49.32	58.12	48.44	179.37	176.58	125.06	115.67	72.94	0.512902	0.000462823	-1.34899	4.38467e-22	1.97177	1.59536e-47	-0.635112	0.0597884	proline utilization regulator
hypothetical protein CDS	PA0781	6.2	6.33	5.3	6.09	5.11	455.28	488.43	336.93	353.52	40.82	0.454105	0.0149467	-6.041	0	6.59748	0	-0.271759	0.565318	hypothetical protein
putA CDS	PA0782	39.29	39.59	26.31	45.74	39.26	57.3	56.59	53.4	53.18	89.44	0.360729	0.154907	-0.348627	0.0100257	0.817341	0.000463282	0.159682	0.672326	bifunctional proline dehydrogenase/pyrroline-5-carboxylate dehydrogenase
putP CDS	PA0783	285.89	301.27	115.91	129.12	151.08	98.28	103.91	99.3	89.58	121.13	1.41372	2.75965e-20	1.71551	1.40018e-40	-0.182668	0.285048	0.0234856	0.942162	sodium/proline symporter PutP
transcriptional regulator CDS	PA0784	79.74	74.27	147.35	124.58	124.64	230.63	247.01	273.92	275.3	195.06	-0.507706	0.00371083	-1.44825	1.2537e-25	1.04617	7.86094e-11	0.0526673	0.894658	transcriptional regulator
azoR1 CDS	PA0785	9.3	8	10.57	8.35	9.58	15.71	15.22	9.52	9.32	11.93	0.128754	0.67535	-0.653943	0.0128087	0.893796	3.33962e-05	-0.544974	0.0354027	FMN-dependent NADH-azoreductase AzoR
transporter CDS	PA0786	10.29	12.98	7.72	9.92	10.43	12.61	9.66	4.29	7.72	8.73	0.580696	0.0673196	0.24326	0.517696	0.452347	0.129376	-0.558286	NA	transporter
hypothetical protein CDS	PA0787	21.4	22.15	20.89	29.86	25.14	28.75	29.36	19.13	26.23	21.3	0.0597577	0.799536	-0.233913	0.177661	0.403158	0.0310393	-0.35397	0.196026	hypothetical protein
hypothetical protein CDS	PA0788	9.22	9.55	14.29	13.65	13.67	100.06	109.33	64.23	84.51	56.33	-0.293376	0.050661	-3.29211	1.96373e-124	3.10515	9.71494e-126	-0.540141	0.0684243	hypothetical protein
hypothetical protein CDS	PA0788a	107	92.05	167.22	124.94	123.25	299.31	178.99	285.79	338.34	276.64	-0.207042	0.433172	-1.07772	1.87694e-06	0.970529	0.000471355	0.279538	0.432798	hypothetical protein
amino acid permease CDS	PA0789	341.57	337.01	157.21	205.55	223.88	24.8	32.42	48.09	43.85	46.88	1.05918	2.23846e-09	3.73981	7.72928e-132	-2.54726	1.30748e-34	0.633871	0.00792332	amino acid permease
hypothetical protein CDS	PA0790	14.45	13.95	7.09	12.12	9.66	8.97	8.37	5.34	6.31	9.21	0.823348	0.00136746	0.887718	0.00019767	0.0553771	0.845996	-0.28285	0.424806	hypothetical protein
transcriptional regulator CDS	PA0791	20.72	23.92	32.52	33.44	32.01	84.95	99.35	47.84	45.16	66.37	-0.27655	0.0992864	-1.85903	1.42758e-28	1.69066	3.65011e-31	-0.721996	0.00527135	transcriptional regulator
prpD CDS	PA0792	22.07	27.6	59.73	45.03	36.94	186.17	205.63	120.2	115.42	146.48	-0.651272	0.0151417	-2.79304	4.14414e-77	2.22405	3.63716e-21	-0.586871	0.00516882	2-methylcitrate dehydratase
hypothetical protein CDS	PA0793	48.3	59.68	24.52	32.92	29.48	24.21	25.36	20.67	16.13	19.34	1.1597	5.13264e-11	1.29863	2.77284e-15	-0.0209861	0.909593	-0.37233	0.153401	hypothetical protein
aconitate hydratase CDS	PA0794	56.28	67.82	24.26	31.49	30.62	25.05	24.68	21.09	16.12	19.34	1.36907	7.10595e-17	1.4953	1.35947e-24	-0.00769169	0.964447	-0.366609	0.159462	aconitate hydratase
prpC CDS	PA0795	197.82	207.62	89.05	114.97	100.79	132.34	176.36	111.36	85.94	119.55	1.26248	4.49158e-20	0.572471	0.00036251	0.80172	2.11315e-05	-0.489755	0.0913836	methylcitrate synthase
prpB CDS	PA0796	128.26	126.82	92.71	119.15	88.02	59.07	56.78	96.85	78.58	63.4	0.620408	0.000339495	1.31653	1.05302e-20	-0.579205	0.000975414	0.403681	0.211014	2-methylisocitrate lyase
transcriptional regulator CDS	PA0797	78.22	53.82	73.35	78.81	67.98	26.4	28.73	71.36	68.95	39.14	0.119909	0.642412	1.4371	1.51108e-12	-1.20489	4.56682e-16	0.908118	0.00721948	transcriptional regulator
pmtA CDS	PA0798	17.57	19.78	17.23	21.58	18.02	60.39	56.2	34.57	40.89	60.56	0.248883	0.229859	-1.45621	8.61311e-16	1.81434	2.47293e-29	-0.325904	0.326892	phospholipid methyltransferase
helicase CDS	PA0799	44.41	49.3	41.01	54.28	46.18	24.04	26.81	19.38	22.04	24.04	0.262321	0.124279	1.05963	1.04104e-12	-0.683395	3.25419e-05	-0.212027	0.377039	helicase
hypothetical protein CDS	PA0800	76.89	96.66	48.82	90.24	72.48	21.51	22.57	24.86	31.91	48.25	0.564917	0.0409262	2.14657	2.30398e-31	-1.4488	2.50465e-08	0.54549	0.109474	hypothetical protein
hypothetical protein CDS	PA0801	97.35	105.57	87.65	116.36	114.58	57.73	52.95	33.89	38.03	71.03	0.206027	0.2585	1.05196	4.53982e-14	-0.731862	1.81774e-05	-0.188759	0.660596	hypothetical protein
hypothetical protein CDS	PA0802	106.98	94.18	96.69	120.33	120.35	86.32	67.04	26.88	29.56	68.18	0.111455	0.579532	0.569859	0.00300482	-0.346488	0.0755899	-0.670372	0.0984689	hypothetical protein
hypothetical protein CDS	PA0803	64.26	61.39	70.66	74.31	81.78	92.87	99.74	84.58	100.82	115.08	0.00421847	0.984319	-0.433526	0.00944667	0.548074	0.000227393	0.0453104	0.887072	hypothetical protein
oxidoreductase CDS	PA0804	35.27	37.61	142.36	133.69	125.54	125.02	152.37	163.99	162.13	171.64	-1.59787	4.04987e-29	-1.74245	3.08958e-28	0.249834	0.138395	0.239622	0.313276	oxidoreductase
hypothetical protein CDS	PA0805	498.07	393.52	2428.69	1856	1938.51	3119.78	3130.11	3783.4	3895.11	2887.93	-1.92504	2.10264e-20	-2.61997	1.49097e-67	0.782544	2.84439e-05	0.158184	0.626325	hypothetical protein
hypothetical protein CDS	PA0806	12.98	11.63	19.25	24.47	22.36	51.43	54.34	46.5	42.96	68.43	-0.558229	0.0171875	-1.91179	1.70938e-17	1.45816	5.62639e-17	-0.0153089	0.96874	hypothetical protein
ampDh3 CDS	PA0807	34.37	41.71	41.36	29.64	26.65	238.91	300.2	331.23	356.19	129.55	0.478057	0.0824226	-2.63769	1.55633e-58	3.20778	3.46314e-40	0.0199735	0.971448	protein AmpDh3
hypothetical protein CDS	PA0808	17.11	22.95	29.56	32.27	29.24	100.53	101.46	115.88	127.54	78.3	-0.328928	0.13348	-2.14665	4.41745e-30	1.92591	2.43969e-43	0.0789746	0.852579	hypothetical protein
divalent metal cation transporter MntH CDS	PA0809	8.07	8.15	9.49	13.03	10.08	38.53	45.08	43.46	42.91	22.18	-0.147518	0.538516	-2.17825	1.41086e-34	2.13294	2.00407e-30	-0.156544	0.734195	divalent metal cation transporter MntH
haloacid dehalogenase CDS	PA0810	14.43	14.42	28.34	32.74	27.91	53.46	55.96	61.09	60.01	43.6	-0.763153	8.50677e-06	-1.73743	1.03032e-21	1.08082	1.82759e-13	0.00804214	0.983896	haloacid dehalogenase
major facilitator superfamily transporter CDS	PA0811	13.2	13.81	20.31	21.28	21.77	49.91	55.46	58.3	60.93	34.73	-0.372721	0.015789	-1.77705	1.09953e-27	1.51289	3.14472e-28	-0.0245832	0.958766	major facilitator superfamily transporter
hypothetical protein CDS	PA0812	8.16	8.84	9.3	8.38	8.45	33.46	35.14	41.19	46.67	22.71	0.230938	0.273262	-1.82475	4.47651e-25	2.16543	1.81244e-43	0.088654	0.85611	hypothetical protein
hypothetical protein CDS	PA0813	5.97	7.68	7.65	10.04	7.85	39.89	46.03	36.7	37.11	30.65	-0.0442577	0.879047	-2.46232	1.05646e-38	2.52214	2.12383e-45	-0.274621	0.322646	hypothetical protein
hypothetical protein CDS	PA0814	5.21	4.94	5.43	8.1	6.17	31.88	34.43	30.15	30.59	28.08	-0.0892026	0.83111	-2.49842	9.2674e-20	2.51198	5.8602e-29	-0.151462	0.589756	hypothetical protein
transcriptional regulator CDS	PA0815	31.63	29.65	59.89	62.11	56.85	175.54	198.18	120.9	141.7	129.96	-0.685876	7.40975e-07	-2.42108	2.64265e-60	1.84243	1.30499e-43	-0.484705	0.0226467	transcriptional regulator
transcriptional regulator CDS	PA0816	13.72	18.01	16.38	22.43	18.59	38.14	43.54	29.79	35.23	24.27	0.0013066	0.996995	-1.18088	9.79804e-10	1.28949	1.10303e-12	-0.400407	0.192971	transcriptional regulator
ring-cleaving dioxygenase CDS	PA0817	27.56	22.69	33.06	24.07	28.62	25.97	27.95	35.96	43.78	22.27	0.0781284	0.799479	0.0783897	0.751657	0.11192	0.637214	0.274488	0.501016	ring-cleaving dioxygenase
hypothetical protein CDS	PA0818	17.53	20.39	32.16	30.21	23.92	22.03	28.06	33.05	29.58	18.45	-0.328601	0.233787	-0.222211	0.46267	0.00150762	0.995224	0.0957796	0.837756	hypothetical protein
hypothetical protein CDS	PA0819	14.05	8.78	14.11	16.32	17.77	16.01	17.76	22.48	28.84	15.9	-0.212422	0.556635	-0.375934	0.298104	0.270893	0.272497	0.335339	0.386602	hypothetical protein
hypothetical protein CDS	PA0820	152.51	139.18	325.6	260.82	253.97	290.27	303.24	317.8	335.52	344	-0.667873	0.000611125	-0.841417	1.01974e-09	0.278729	0.13912	0.153866	0.450849	hypothetical protein
hypothetical protein CDS	PA0821	94.01	86.29	218.76	171.03	159.79	175.86	148.08	199.68	220.87	179.3	-0.747521	0.00036747	-0.662418	1.20959e-05	0.0192281	0.93161	0.278778	0.304453	hypothetical protein
hypothetical protein CDS	PA0823	116.05	121.65	227.57	179.17	200.85	135.76	113.55	189.44	207.32	109.74	-0.497994	0.0107101	0.111585	0.55442	-0.499643	0.0117292	0.358686	0.359611	hypothetical protein
hypothetical protein CDS	PA0824	30.29	36.22	47.12	53.15	53.64	30.82	28.97	36.39	41.57	27.18	-0.352103	0.0436755	0.332534	0.108303	-0.575231	0.000229442	0.202734	0.568666	hypothetical protein
hypothetical protein CDS	PA0825	15.29	12.95	26.56	26.51	21.17	29.55	23.91	31.23	40.89	24.34	-0.528976	0.0406916	-0.732737	0.00930562	0.309332	0.176189	0.225186	0.562446	hypothetical protein
hypothetical protein CDS	PA0826	30.75	27.08	53.59	36.16	40.2	87.27	75.26	111.08	110.27	56.43	-0.312994	0.25245	-1.30483	1.01388e-13	1.09143	2.53868e-06	0.156021	0.73503	hypothetical protein
hypothetical protein CDS	PA0827	32.67	36.1	42.36	37.45	39.05	24.27	25.79	43.03	49.97	40.86	0.0616554	0.762585	0.636364	0.000294115	-0.46225	0.00455269	0.767106	0.000726324	hypothetical protein
transcriptional regulator CDS	PA0828	9.13	9.77	12.69	14.63	14.39	14.1	15.27	11.96	12.28	15.42	-0.285175	0.195674	-0.45244	0.0755002	0.276248	0.146377	-0.14138	0.650367	transcriptional regulator
hydrolase CDS	PA0829	7.59	9.83	11.37	12.63	13.15	15.78	16.94	11.7	17.26	15.06	-0.234215	0.310827	-0.725522	0.00166404	0.600058	0.000463041	-0.144602	0.668796	hydrolase
hypothetical protein CDS	PA0830	20.54	23	50.32	56.58	78.43	71.01	51.33	63.28	72.97	45.64	-1.21449	1.65378e-07	-1.30602	1.5784e-11	0.185215	0.486932	-0.00667488	0.988575	hypothetical protein
oruR CDS	PA0831	58.98	63.65	46.72	55.86	53.17	38.49	37.08	43.77	45.88	41.95	0.509363	0.000197495	0.876545	8.00412e-09	-0.254723	0.07793	0.201753	0.396599	ornithine utilization transcriptional regulator OruR
hypothetical protein CDS	PA0832	128.86	130.85	100.45	112.39	117.4	61.23	66.24	81.8	95.79	74.54	0.507318	0.000114368	1.20478	2.76772e-16	-0.584315	4.04719e-05	0.364568	0.171694	hypothetical protein
hypothetical protein CDS	PA0833	148.75	145.26	205.37	165.77	153.81	301.59	281.55	425.49	471.59	243.27	0.0149149	0.955598	-0.805312	3.25796e-09	0.927705	9.72218e-07	0.314881	0.428067	hypothetical protein
acyltransferase CDS	PA0834	97.68	99.69	63.79	91.8	77.77	24.92	20.89	28.9	23.55	24.17	0.613394	0.000623325	2.28142	1.10878e-46	-1.54662	2.70379e-15	0.144121	0.655171	acyltransferase
pta CDS	PA0835	59.54	62.22	158.44	165.28	155.39	83.59	75.65	87.04	83.78	70.59	-1.11706	6.75295e-26	-0.206229	0.149289	-0.800702	4.49047e-11	0.0161635	0.962067	phosphate acetyltransferase
ackA CDS	PA0836	41.69	46.23	95.45	93.66	88.49	91.79	84.8	103.15	117.25	73.72	-0.800445	1.92114e-09	-0.823977	2.04695e-08	0.132212	0.337481	0.134203	0.728925	acetate kinase
slyD CDS	PA0837	1072.11	932.33	886.99	927.62	950.53	305.82	260.01	690.09	670.69	520.96	0.390417	0.00520535	2.00179	1.44577e-41	-1.49736	3.2284e-28	1.0274	4.73e-05	peptidyl-prolyl cis-trans isomerase SlyD
glutathione peroxidase CDS	PA0838	240.22	222.53	284.82	300.59	275.24	514.54	548.8	457.27	443.09	342.4	-0.0387526	0.808895	-1.01659	1.08586e-13	1.08837	3.08612e-20	-0.319626	0.277486	glutathione peroxidase
transcriptional regulator CDS	PA0839	18.2	17.04	49.05	58.23	51.2	39.07	19.27	44.47	59.02	42.46	-1.29962	4.8857e-16	-0.542012	0.0613355	-0.641983	0.0302043	0.582742	0.122512	transcriptional regulator
oxidoreductase CDS	PA0840	21.16	19.82	63.14	75.73	51.75	32.11	37.25	57.79	61.23	55.95	-1.34258	1.23503e-11	-0.575259	0.00111745	-0.664497	0.0011027	0.697648	0.00086937	oxidoreductase
hypothetical protein CDS	PA0841	56.42	58.64	34.34	37.32	40.34	24.64	28.33	26.91	24.2	25.01	0.889252	1.07467e-10	1.29648	1.04668e-15	-0.293091	0.0747412	-0.0567529	0.857016	hypothetical protein
glycosyl transferase family protein CDS	PA0842	13.84	13.95	7.9	10.92	9.03	11.01	14.15	7.11	6.28	9.84	0.847769	1.1196e-05	0.325516	0.128834	0.635589	0.00336967	-0.614394	0.0424629	glycosyl transferase family protein
plcR CDS	PA0843	7.19	6	4.75	4.43	3.99	14.5	19.27	14.17	16.25	14.18	0.82356	0.00519037	-1.16796	3.27366e-05	2.1079	1.13271e-17	-0.167087	0.614073	phospholipase C accessory protein PlcR
plcH CDS	PA0844	7	8.28	5.39	5.27	5.63	8.78	10.24	7.79	8	8.28	0.75602	2.52486e-05	-0.136882	0.511621	1.00612	4.2415e-09	-0.231817	0.353017	hemolytic phospholipase C
neutral ceramidase CDS	PA0845	17.22	17.5	30.74	32.8	41.14	15.95	14.68	24.52	27.19	17	-0.729625	7.79098e-05	0.360072	0.0329875	-0.980318	1.4635e-07	0.500643	0.126861	neutral ceramidase
sulfate transporter CysZ CDS	PA0846	98.96	95.4	141.78	140.74	129.53	57.65	67.69	104.89	106.24	94.88	-0.227786	0.116079	0.812635	1.95417e-07	-0.927801	4.65478e-10	0.650565	0.00368561	sulfate transporter CysZ
hypothetical protein CDS	PA0847	14.53	13.46	24.58	19.05	19.37	39.46	37.83	57.17	53.08	38.5	-0.314632	0.155685	-1.28	3.81092e-17	1.06959	1.38302e-08	0.318649	0.328765	hypothetical protein
alkyl hydroperoxide reductase CDS	PA0848	25.4	35.72	40.28	32.06	27.74	23.26	29.79	22.78	30.05	29.21	0.136399	0.66238	0.38153	0.0969215	-0.130575	0.610053	0.0339923	0.928373	alkyl hydroperoxide reductase
trxB2 CDS	PA0849	36.02	36.29	55.03	50.54	45.07	86.31	78.45	94.22	85.04	104.74	-0.203827	0.274215	-1.00489	4.28846e-11	0.908959	2.5462e-08	0.184003	0.454218	thioredoxin reductase
hypothetical protein CDS	PA0850	12.6	10.18	46.68	66.96	54.08	26.81	32.86	23.11	18.97	29.21	-1.98513	9.41149e-19	-1.19762	4.56823e-06	-0.693069	0.00109273	-0.294971	0.3627	hypothetical protein
hypothetical protein CDS	PA0851	21.97	17.58	120.59	150.28	139.88	49.63	51.99	64.77	62	72.43	-2.49372	2.22652e-50	-1.17467	5.10075e-11	-1.22118	1.21174e-17	0.360932	0.080057	hypothetical protein
cbpD CDS	PA0852	48.4	44.81	61.3	54.51	48.92	1368.79	1458.56	714.99	700.57	1449.29	0.0315111	0.89049	-4.73209	3.84473e-279	4.86023	4.3973e-204	-0.46736	0.22269	chitin-binding protein CbpD
oxidoreductase CDS	PA0853	26.16	21	35.02	36.79	32.91	123.64	120.8	72.43	85.91	82.58	-0.291347	0.149716	-2.18456	4.3286e-37	2.00189	4.01003e-51	-0.575351	0.00332379	oxidoreductase
fumC2 CDS	PA0854	30.52	33.41	48.44	47.79	40.18	121.63	153.92	108.17	116.52	105.39	-0.237961	0.183013	-1.9222	1.85675e-34	1.78832	1.19244e-23	-0.300044	0.245853	fumarate hydratase
hypothetical protein CDS	PA0855	75.13	61.22	65.35	71.17	72.66	79.59	81.75	80.44	78.81	92.25	0.238461	0.177065	-0.0599381	0.728194	0.410566	0.00107436	0.0483417	0.854293	hypothetical protein
hypothetical protein CDS	PA0856	542.22	470.05	694.05	658.1	617.85	170.65	163.07	458.24	473.74	347.35	-0.104856	0.562359	1.77889	1.79211e-35	-1.77026	7.24574e-40	1.21079	8.38e-07	hypothetical protein
bolA CDS	PA0857	389.63	376.31	444.76	563.88	457.61	139.87	137.28	288.96	279.98	219.31	-0.0772475	0.672611	1.64388	9.56244e-31	-1.60678	3.89134e-26	0.832327	0.000944771	morphogene protein BolA
hypothetical protein CDS	PA0858	283.72	256.77	149.82	151.07	173.29	92.25	95.49	100.31	109.04	99.02	1.03795	8.38536e-13	1.70363	6.49289e-35	-0.549031	0.000131399	0.122463	0.617652	hypothetical protein
hypothetical protein CDS	PA0859	86.14	96.13	58.67	71.6	67.43	87.49	83.75	71.47	82.19	64.18	0.735049	3.5103e-07	0.269619	0.0856477	0.577831	5.99391e-05	-0.215984	0.443511	hypothetical protein
ABC transporter ATP-binding protein/permease CDS	PA0860	47.12	46.31	36.76	44.47	45.89	34.78	37.57	36.56	38.31	33.1	0.411005	0.0070301	0.548542	0.000173358	-0.0250007	0.883352	-0.00639062	0.983805	ABC transporter ATP-binding protein/permease
hypothetical protein CDS	PA0861	42.56	41.64	99.99	73.27	73.3	223.38	214.45	319.37	294.84	208.99	-0.691153	0.00156772	-2.19327	1.86272e-64	1.59611	6.77817e-15	0.2878	0.396829	hypothetical protein
hypothetical protein CDS	PA0862	67.92	72.16	152.44	142.47	143.84	196.88	237.35	236.21	235.46	189.57	-0.789171	3.89597e-09	-1.44767	3.7875e-22	0.766173	6.74342e-07	0.0219293	0.953544	hypothetical protein
oxidoreductase CDS	PA0863	22.25	24.3	29.9	38.8	32.33	28.39	29.53	33.61	34.52	32.26	-0.257876	0.159903	-0.135349	0.463996	-0.0130814	0.940744	0.1948	0.419515	oxidoreductase
transcriptional regulator CDS	PA0864	10.54	12.31	17.24	19.6	26.12	10.64	12.95	13.3	13.67	15.87	-0.596361	0.0190908	0.133464	0.608472	-0.622908	0.0116654	0.246609	0.383514	transcriptional regulator
hpd CDS	PA0865	17.26	17.1	17.07	18.55	19.73	32.91	31.47	30.28	36.73	32.02	0.16745	0.349273	-0.722423	3.48902e-05	1.00027	1.40234e-11	0.0317702	0.919077	4-hydroxyphenylpyruvate dioxygenase
aroP2 CDS	PA0866	11.54	10.09	10.47	11.31	11.69	22.19	17.75	14.79	15.58	15.88	0.224828	0.241123	-0.700364	0.000488132	1.03502	3.57558e-09	-0.34807	0.160906	aromatic amino acid transporter AroP
mliC CDS	PA0867	463.27	506.05	757.07	649.98	584.06	396.65	359.86	370.64	300.46	651.95	-0.185411	0.362666	0.536442	0.000117426	-0.608977	0.000746461	0.165848	0.706154	lysozyme inhibitor
peptidyl-tRNA hydrolase CDS	PA0868	101.68	91.55	94.9	121.25	109.67	69.27	74.3	62.79	76.67	75.74	0.104485	0.583316	0.608431	0.000315342	-0.391944	0.0146878	-0.00476746	0.98796	peptidyl-tRNA hydrolase
pbpG CDS	PA0869	127.09	125.89	131.39	130.14	133.91	170.34	150.2	207.17	226.99	134.82	0.209323	0.103915	-0.160412	0.278837	0.480601	0.000344189	0.209746	0.586485	D-alanyl-D-alanine endopeptidase
phhC CDS	PA0870	41.14	46.81	73.04	75.1	66.98	78.5	81.32	101.69	120.52	79.6	-0.433662	0.00278832	-0.680618	3.98426e-06	0.3564	0.00669382	0.29429	0.36215	aromatic amino acid aminotransferase
phhB CDS	PA0871	71.13	59.96	133.22	110.1	97.09	109.24	109.55	166.2	185.34	141.14	-0.517093	0.0242338	-0.55609	0.0017616	0.144858	0.488014	0.532932	0.0391562	pterin-4-alpha-carbinolamine dehydratase
phhA CDS	PA0872	16.92	20.78	65.35	48.83	41.51	139.63	134.19	192.76	285.32	112.7	-1.17468	5.472e-06	-2.67363	5.78904e-62	1.5793	7.8729e-12	0.398588	0.349821	phenylalanine 4-monooxygenase
phhR CDS	PA0873	7.82	8.04	25.08	26.64	24.37	24.44	32.81	40.89	45	25.47	-1.3978	2.07955e-22	-1.66384	1.27488e-17	0.373399	0.0433771	0.310359	0.427914	transcriptional regulator PhhR
hypothetical protein CDS	PA0874	19.44	16.87	25.29	24.75	32.25	27.2	24.07	16.5	31.15	18.55	-0.319163	0.253221	-0.313638	0.293469	0.10146	0.681236	-0.175126	0.690748	hypothetical protein
hypothetical protein CDS	PA0875	5.87	6.48	8.32	7.71	7.97	14.72	18.11	13.19	13.2	13.1	-0.105286	0.607705	-1.22563	8.86371e-11	1.2287	1.10036e-12	-0.297102	0.235789	hypothetical protein
transcriptional regulator CDS	PA0876	127.69	145.6	101.27	111.83	120.87	52.05	49.67	60.73	67.86	49.23	0.562766	9.95034e-05	1.60183	1.62065e-28	-0.924822	6.67969e-11	0.200378	0.526244	transcriptional regulator
transcriptional regulator CDS	PA0877	34.6	40.51	27.42	32.63	31.17	17.01	19.64	22.28	27.58	17.56	0.571654	0.000301272	1.2105	4.01431e-11	-0.525361	0.00155069	0.25565	0.469427	transcriptional regulator
hypothetical protein CDS	PA0878	3.68	3.88	3.7	3.99	5.67	4.56	3.92	4.18	5.22	5.11	0.0389131	0.924548	0.0158989	0.967384	0.132372	0.676414	0.154063	0.679298	hypothetical protein
acyl-CoA dehydrogenase CDS	PA0879	3.3	3.31	4.69	4.15	6.02	6.6	7.61	4.56	6.52	8.34	-0.312739	0.317991	-0.914816	0.00147927	0.705858	0.00471972	-0.124248	0.757679	acyl-CoA dehydrogenase
ring-cleaving dioxygenase CDS	PA0880	1.32	2.13	1.77	1.28	1.59	1.71	4.82	1.86	5.42	2.04	0.360431	0.586478	-0.720833	0.302281	1.19589	0.0293901	-0.0364795	NA	ring-cleaving dioxygenase
hypothetical protein CDS	PA0881	1.53	1.65	1.91	2.13	1.27	2.93	2.27	1.69	2.62	1.85	0.0990867	0.828637	-0.531502	0.185777	0.739511	0.0233241	-0.284808	0.464214	hypothetical protein
hypothetical protein CDS	PA0882	2.41	4.27	3.73	6.31	5.41	4.72	6.37	5.84	4.51	4.49	-0.332476	0.386671	-0.541202	0.113455	0.309082	0.291993	-0.140637	0.722149	hypothetical protein
acyl-CoA lyase subunit beta CDS	PA0883	2.13	2.69	2.62	3.19	2.98	3.29	4.19	2.85	1.75	2.08	-0.0113253	0.980416	-0.453316	0.285752	0.551465	0.0652991	-0.599591	NA	acyl-CoA lyase subunit beta
C4-dicarboxylate-binding protein CDS	PA0884	7.49	7.01	7.55	10.91	8.33	14.81	14.23	11.4	13.79	15.48	-0.0265276	0.931928	-0.816496	0.000369033	0.897387	1.58175e-05	-0.0963892	0.755803	C4-dicarboxylate-binding protein
C4-dicarboxylate transporter CDS	PA0885	3.51	3.64	4.83	6.74	7.04	9.28	7.32	7.51	5.63	6.84	-0.499108	0.136488	-1.02081	0.003829	0.62264	0.0224903	-0.276076	0.42588	C4-dicarboxylate transporter
C4-dicarboxylate transporter CDS	PA0886	5.36	5.36	8.98	9.53	7.67	8.5	9.23	6.86	7.73	7.52	-0.425819	0.0534611	-0.543387	0.0259022	0.225663	0.253629	-0.250386	0.344962	C4-dicarboxylate transporter
acsA CDS	PA0887	193.41	280.01	433.3	649.3	592.73	237.47	412.95	882.93	465.28	204.71	-0.950253	4.09203e-05	-0.274314	0.542181	-0.566077	0.0426315	0.410875	0.401226	acetyl-CoA synthetase
aotJ CDS	PA0888	379.86	453.11	230.6	281.02	260.12	177.46	204.17	302.86	336.98	237.63	0.960881	1.49995e-11	1.30272	2.99989e-19	-0.226952	0.132817	0.548616	0.0571487	arginine/ornithine ABC transporter substrate-binding protein AotJ
aotQ CDS	PA0889	243.51	224.16	128.84	124.61	153.23	110.17	80.22	121.04	150.38	106.05	1.04835	8.66648e-11	1.4728	4.57063e-18	-0.307459	0.145705	0.350564	0.286247	arginine/ornithine ABC transporter permease AotQ
aotM CDS	PA0890	173.81	165.97	101.68	104.48	96.27	102.82	94.54	79.78	91.24	90.79	1.01904	9.74336e-17	0.962763	1.73707e-11	0.16975	0.214324	-0.171072	0.459839	arginine/ornithine ABC transporter permease AotM
hypothetical protein CDS	PA0891	103.46	111.6	59.63	78.22	63.87	69.44	68.96	49.73	47.11	61.64	0.944301	6.46937e-10	0.814091	4.53706e-09	0.244889	0.132396	-0.369637	0.113456	hypothetical protein
aotP CDS	PA0892	136.56	135.87	81.5	81.49	82.62	67.18	54.01	67.89	55.35	68.08	0.99992	9.4361e-18	1.34561	1.36171e-17	-0.232851	0.156876	0.0650365	0.848113	arginine/ornithine ABC transporter ATP-binding protein AotP
argR CDS	PA0893	106.11	111.43	96.84	81.78	95.75	78.22	93.56	119.52	107.44	82.74	0.512869	0.00203298	0.520304	0.000574352	0.106521	0.572785	0.236531	0.484297	transcriptional regulator ArgR
hypothetical protein CDS	PA0894	43	40.37	48.01	44.04	50.17	63.82	67.22	61.77	49.36	45.43	0.0840232	0.706911	-0.468313	0.0181544	0.663106	7.36924e-05	-0.288882	0.350054	hypothetical protein
aruC CDS	PA0895	184.94	200.3	241.06	238.09	219.98	221.34	249.15	212.72	208.2	206.45	-0.00583117	0.975225	-0.10778	0.453657	0.213122	0.130706	-0.161533	0.488281	acetylornithine aminotransferase
aruF CDS	PA0896	88.6	88.2	139.84	133.8	124.68	106.93	106.9	86.35	96.35	78.24	-0.315762	0.02844	-0.0930638	0.525644	-0.112079	0.429	-0.275031	0.282702	arginine N-succinyltransferase subunit alpha
aruG CDS	PA0897	66.93	67.32	101.42	108.04	99.92	107.27	103.05	78.49	83.33	72.97	-0.347332	0.00401113	-0.466114	0.00105234	0.22916	0.0588838	-0.399139	0.0726226	arginine N-succinyltransferase subunit beta
aruD CDS	PA0898	41.61	52.76	50.57	67.2	46.48	57.42	53.63	40.96	38.74	40.85	0.0578301	0.828791	-0.0555072	0.7469	0.223525	0.263218	-0.443564	0.0243988	N-succinylglutamate 5-semialdehyde dehydrogenase
aruB CDS	PA0899	73.53	79.06	85.64	85.31	82.66	158.08	148.43	136.27	116.69	114.08	0.120703	0.383531	-0.824358	1.27434e-09	1.05561	1.3379e-18	-0.298707	0.243123	N-succinylarginine dihydrolase
hypothetical protein CDS	PA0900	212.87	223.81	210.59	216.24	196.67	156.93	154.81	188.84	188.75	176.21	0.339305	0.0118995	0.665376	8.61216e-06	-0.213818	0.115164	0.229945	0.320375	hypothetical protein
aruE CDS	PA0901	153.69	170.89	167.57	183.2	179.71	147.41	156.22	131.26	141.98	122.96	0.14625	0.261894	0.27583	0.0491086	-0.0182447	0.886509	-0.188298	0.447765	succinylglutamate desuccinylase
hypothetical protein CDS	PA0902	72.54	69.64	83.46	94.39	89.25	25.46	28.95	36.38	42.56	47.95	-0.0524478	0.730475	1.56311	2.5959e-23	-1.50283	1.56565e-27	0.582707	0.0106519	hypothetical protein
alaS CDS	PA0903	313.55	317.87	231.44	294.8	281.99	71.53	65.5	67.05	74.97	104.46	0.499559	0.000499355	2.38041	5.36689e-76	-1.76376	3.10439e-32	0.225236	0.466856	alanine--tRNA ligase
lysC CDS	PA0904	460.43	470.84	474.33	507.15	573.47	143.08	110.05	144.72	102.26	178.52	0.115497	0.469841	2.05436	1.57373e-41	-1.82126	1.03011e-24	0.133577	0.738473	aspartokinase
rsmA CDS	PA0905	1499.53	1222.4	2230.23	1869.55	1849.28	2298.39	1993.12	2680.86	2872.47	3109.24	-0.271813	0.194499	-0.47322	0.00268682	0.310039	0.0823971	0.400999	0.048422	carbon storage regulator
transcriptional regulator CDS	PA0906	26.25	21.62	28.78	33.32	29.88	19.7	19.69	34.83	40.74	23.54	-0.0831903	0.70399	0.461208	0.0298667	-0.43381	0.00636717	0.627274	0.0628474	transcriptional regulator
hypothetical protein CDS	PA0907	27.61	24.97	32.7	31.9	34.35	63.03	65.92	61.95	69.13	38.35	-0.0564228	0.795939	-1.10873	1.08063e-09	1.16241	2.91452e-15	-0.151826	0.721896	hypothetical protein
hypothetical protein CDS	PA0908	21.56	21.52	27.59	23.37	29.8	78.44	76.52	132.2	139.6	31.75	-0.0495139	0.862368	-1.65509	2.10599e-17	1.71179	1.3956e-20	0.241658	0.649752	hypothetical protein
hypothetical protein CDS	PA0909	13.96	24.29	23.33	18.53	26.73	82.83	71.94	124.21	127.45	29.84	0.00703552	0.987645	-1.81987	7.05704e-13	1.93251	3.02273e-18	0.179097	0.744558	hypothetical protein
hypothetical protein CDS	PA0910	33.09	37.5	47.28	39.43	43.77	169.28	165.33	210.36	188.46	50.95	-0.0336004	0.890045	-2.05852	3.67213e-39	2.13106	1.54128e-40	-0.0857587	0.884597	hypothetical protein
hypothetical protein CDS	PA0911	23.91	29.66	30.45	37.5	34.55	100.56	88.17	134.51	123.38	41.03	-0.0780886	0.742996	-1.63012	2.44391e-18	1.6596	4.99676e-25	0.0640686	0.911369	hypothetical protein
hypothetical protein CDS	PA0912	16.7	13.78	20.37	17.18	18.99	38.92	39.53	67.32	61.86	19.12	-0.0382593	0.894565	-1.1772	3.56336e-08	1.24843	1.93613e-12	0.227925	0.661421	hypothetical protein
mgtE CDS	PA0913	219.59	212.39	84.04	103.42	123.13	93.49	82.54	84.19	104.14	59.43	1.32033	1.07757e-12	1.47322	8.03723e-27	-0.0313141	0.885418	-0.0723634	0.870107	Mg transporter MgtE
hypothetical protein CDS	PA0914	59.93	63.42	10.86	20.74	19.51	12.34	13.95	12.68	6.69	6.58	2.08407	4.02768e-15	2.39257	7.42876e-29	-0.161108	0.623282	-0.460205	0.256927	hypothetical protein
hypothetical protein CDS	PA0915	92.64	83.19	15.87	21.77	25.65	9.21	10.74	13.12	10.51	5.9	2.29876	7.06207e-26	3.30256	2.02267e-57	-0.861548	0.00142911	-0.00470676	0.993389	hypothetical protein
ribosomal protein S12 methylthiotransferase RimO CDS	PA0916	213.73	224.93	32.78	57.44	57.25	39.86	35.48	46.63	45.21	29.86	2.39111	3.67666e-23	2.71589	9.0105e-86	-0.174322	0.526267	0.0967167	0.816599	ribosomal protein S12 methylthiotransferase RimO
kup CDS	PA0917	119.9	123.51	80.23	85.15	92.83	171.18	166.71	151.27	155.25	151.21	0.766826	8.33495e-10	-0.292003	0.0267417	1.17025	8.13945e-20	-0.141852	0.510236	potassium transport system protein kup
cytochrome b561 CDS	PA0918	100.35	94.71	57.33	64.91	64.37	37.66	30.84	52.65	53.57	34.71	0.916079	7.18531e-12	1.68478	2.00106e-22	-0.654735	8.50518e-05	0.389931	0.263674	cytochrome b561
hypothetical protein CDS	PA0919	41.75	44.5	42.37	50.26	45.51	63.2	66.55	64.43	60.56	54.87	0.176147	0.226994	-0.408119	0.00564907	0.694901	1.44251e-07	-0.104546	0.719067	hypothetical protein
hypothetical protein CDS	PA0920	40.75	39.36	54	47	42.07	31.57	29.58	34.02	35.13	29.95	0.0157182	0.948803	0.569088	6.78126e-05	-0.439833	0.0134055	0.104077	0.720184	hypothetical protein
hypothetical protein CDS	PA0921	106.99	190.82	223.16	197.36	143.25	29.55	33.79	58.8	50.68	45.13	-0.0704973	0.855812	2.39409	1.23703e-24	-2.34213	6.4674e-23	0.627086	0.0226821	hypothetical protein
hypothetical protein CDS	PA0922	115.08	144.67	125.03	142.73	130.24	64.56	70.14	105.84	122.32	83.03	0.238093	0.177225	1.12254	3.47602e-10	-0.772346	7.15212e-08	0.548659	0.066546	hypothetical protein
dinB CDS	PA0923	61.27	62.94	38.7	52.61	52.11	41.57	38.42	34.32	38.87	38.37	0.64563	0.000274686	0.812872	7.96864e-08	-0.0525891	0.79089	-0.102631	0.689763	DNA polymerase IV
hypothetical protein CDS	PA0924	18.47	17.73	20.49	21.73	23.27	23.69	25.41	17.51	17.48	21.26	-5.12181e-05	0.999876	-0.258019	0.115477	0.368643	0.00956961	-0.369842	0.0961182	hypothetical protein
hypothetical protein CDS	PA0925	118.98	116.9	132.35	130.23	138.37	88.5	78.06	83.71	77.34	80.6	0.0892161	0.569995	0.680987	2.78012e-05	-0.479946	0.00108578	-0.0466012	0.875713	hypothetical protein
hypothetical protein CDS	PA0926	163.92	140.77	124.44	147.31	152.74	69.58	57.72	79.37	68.59	77.85	0.377244	0.0281653	1.43472	7.88366e-17	-0.942984	2.74926e-08	0.220597	0.413881	hypothetical protein
ldhA CDS	PA0927	47.2	59.96	56.93	58.59	52.9	63.15	52.78	63.43	47.16	53.85	0.19953	0.274742	0.0648881	0.726754	0.245978	0.121239	-0.0717368	0.841693	D-lactate dehydrogenase
gacS CDS	PA0928	52.76	52.95	59.19	59.18	54.81	64.12	67.22	73.02	72.6	64.3	0.141828	0.304548	-0.132	0.344434	0.385228	0.00217246	0.0863985	0.757113	sensor/response regulator hybrid protein
two-component response regulator CDS	PA0929	158.98	171.81	180.48	269.87	268.56	195.67	174.59	262.23	300.67	311.61	-0.256357	0.258609	0.0171721	0.91036	-0.165076	0.45549	0.61359	0.00145482	two-component response regulator
two-component sensor CDS	PA0930	63.26	56.83	110.17	155.13	148.89	48.61	43.25	59.2	62.09	58.18	-0.915957	7.64847e-07	0.566175	0.000277778	-1.37285	1.53119e-13	0.356869	0.101477	two-component sensor
pirA CDS	PA0931	28.52	25	152.89	127.06	124.73	74.8	69.62	46.95	46.49	76.91	-2.04589	4.19416e-31	-1.24728	2.81202e-17	-0.699762	4.31774e-05	-0.31157	0.35183	outer membrane receptor FepA
cysM CDS	PA0932	358.97	348.22	307.1	336.36	363.13	85.09	94.56	170.56	180.31	154.11	0.345481	0.0109204	2.15395	8.18749e-57	-1.69316	1.76486e-33	0.840984	6.75e-05	cysteine synthase B
ygcA CDS	PA0933	193.22	205.71	175.69	200.21	219.02	97.17	92.42	114.54	104.14	123.73	0.278161	0.069526	1.251	2.14945e-21	-0.859055	5.29227e-09	0.24991	0.252957	23S rRNA (uracil(1939)-C(5))-methyltransferase RlmD
relA CDS	PA0934	234.97	251.67	206.42	204.82	219.19	223.79	217.73	167.93	151.75	219.16	0.478747	7.12059e-05	0.320024	0.0137384	0.270714	0.0268934	-0.279348	0.305196	GTP pyrophosphokinase
nucleoside triphosphate pyrophosphohydrolase CDS	PA0935	109.31	113.54	128.31	118.46	116.84	68.44	70.2	87.37	89.12	82.66	0.146217	0.350525	0.863034	1.25969e-09	-0.603872	1.5101e-05	0.298372	0.174216	nucleoside triphosphate pyrophosphohydrolase
lpxO2 CDS	PA0936	429.72	376.3	426.23	372.67	404.44	154.14	165.04	314.21	374.33	281.4	0.273507	0.11598	1.51513	3.07457e-27	-1.12609	1.31367e-14	0.925752	8.39e-05	lipopolysaccharide biosynthetic protein LpxO
hypothetical protein CDS	PA0937	278.78	262.77	315.23	279.1	259.54	235.21	200.11	231.51	267.53	250.92	0.194721	0.287479	0.494951	0.000917117	-0.187011	0.29747	0.18432	0.460046	hypothetical protein
hypothetical protein CDS	PA0938	730.74	625.19	1199.31	1031.32	1002.32	808.06	804.67	1216.23	1189.09	1295.5	-0.396622	0.0325408	-0.0678336	0.648989	-0.21899	0.177248	0.58528	0.000365921	hypothetical protein
hypothetical protein CDS	PA0939	43.6	33.97	76.34	79.86	72.05	76.42	64.41	66.34	57.27	75.47	-0.692153	0.000316134	-0.674152	0.00171204	0.0891504	0.607369	-0.0822142	0.804081	hypothetical protein
hypothetical protein CDS	PA0940	19.16	18.75	30.17	30.52	24.19	170.96	213.46	128.89	138.79	156.24	-0.301809	0.254013	-3.14298	4.83348e-53	2.93981	1.55012e-50	-0.415457	0.0875744	hypothetical protein
hypothetical protein CDS	PA0941	22.61	19.46	30.71	24.58	18.09	169.21	221.58	173.75	167.99	169.43	0.0443623	0.912137	-3.01861	3.08893e-45	3.15	1.93003e-34	-0.182144	0.525685	hypothetical protein
transcriptional regulator CDS	PA0942	42.07	42.08	46.95	52.7	43.81	183.83	148.33	97.86	117.42	114.41	0.0880498	0.640866	-1.79342	2.32978e-27	1.98739	3.2053e-32	-0.55396	0.0166643	transcriptional regulator
hypothetical protein CDS	PA0943	370.8	368.35	309.96	328.1	301.33	163.58	165.4	183.43	212.93	211.83	0.507999	5.88658e-06	1.34601	5.73732e-25	-0.725328	2.31009e-10	0.282212	0.172118	hypothetical protein
purN CDS	PA0944	330.94	367.05	163.16	215.81	202.41	76.48	62.23	91.63	102.11	105.88	1.11429	3.39405e-13	2.50409	9.37919e-62	-1.26965	1.46362e-12	0.48573	0.0303689	phosphoribosylglycinamide formyltransferase
purM CDS	PA0945	434.79	451.82	140.87	198.13	199.21	59.48	60.85	71.03	79.61	82.21	1.56458	1.09653e-18	3.056	8.4091e-123	-1.36179	4.22866e-13	0.345122	0.0825368	phosphoribosylformylglycinamidine cyclo-ligase
hypothetical protein CDS	PA0946	171.68	158.25	241.41	217.91	214.62	111.05	120.52	160.97	184.36	151.98	-0.175659	0.294759	0.690936	9.18381e-07	-0.754064	2.16184e-07	0.47946	0.0398843	hypothetical protein
DNA replication initiation factor CDS	PA0947	349.67	374.26	229.34	234.05	254.17	43.69	41.43	54.99	69.19	67.25	0.863549	1.13692e-12	3.26144	1.00389e-121	-2.28155	1.22439e-64	0.538932	0.0151653	DNA replication initiation factor
hypothetical protein CDS	PA0948	188.69	186.82	175.14	172.84	165.87	28.63	33.13	65.26	69.57	48.36	0.40059	0.002019	2.77563	5.48951e-64	-2.25924	7.48791e-50	0.85695	0.00266613	hypothetical protein
wrbA CDS	PA0949	207.52	213.1	168.74	164.35	150.04	61.05	63.39	110.59	132.54	97.31	0.650471	1.35119e-06	1.93237	2.08218e-42	-1.16651	7.6153e-17	0.781476	0.00185158	NAD(P)H dehydrogenase
arsenate reductase CDS	PA0950	252.48	274.54	190.97	192.96	201.1	97.99	95.81	143.16	160.84	153.73	0.700298	1.40505e-08	1.61919	3.13041e-28	-0.805632	4.81971e-10	0.615902	0.00123438	arsenate reductase
hypothetical protein CDS	PA0951	83.4	76.36	99.16	95.4	95.5	66.78	66.77	66.47	76.07	87.43	-0.00564608	0.976991	0.439193	0.00262904	-0.333133	0.00860403	0.180155	0.46451	hypothetical protein
hypothetical protein CDS	PA0951a	301.88	248.26	493.24	485.15	582.61	562.4	285.24	826.54	880.55	277.33	-0.641841	0.000469892	-0.429926	0.410048	-0.094023	0.762286	0.41393	0.387318	hypothetical protein
hypothetical protein CDS	PA0952	149.64	134.22	264.54	254.63	319.24	119.51	67.92	247.62	285.37	70.14	-0.700484	8.15532e-05	0.775529	0.000572721	-1.35734	2.35975e-07	0.662147	0.149882	hypothetical protein
thioredoxin CDS	PA0953	115.23	131.68	158.24	151.48	157.98	122.67	128.16	135.27	154.3	179.98	-0.0680607	0.693515	0.15633	0.325168	-0.113283	0.414637	0.290922	0.22273	thioredoxin
acylphosphatase CDS	PA0954	106.97	109.55	140.77	137.18	139.17	101.43	117.68	88.96	84.19	116.33	-0.0911602	0.576473	0.163184	0.365709	-0.143073	0.366312	-0.174099	0.562683	acylphosphatase
hypothetical protein CDS	PA0955	218.87	222.41	198.23	219.66	201.62	68.58	70.07	62.05	74.72	88.85	0.365582	0.0010814	1.84718	1.45291e-43	-1.36892	4.27181e-32	0.100192	0.741731	hypothetical protein
proS CDS	PA0956	546.36	536.97	435.27	446.02	455.9	138.91	146.78	193.98	216.24	199.62	0.549777	3.26466e-07	2.10043	6.86603e-62	-1.43738	1.64991e-37	0.480588	0.0132883	proline--tRNA ligase
hypothetical protein CDS	PA0957	126.02	118.51	73.65	94.9	79.8	50.47	41.07	43.97	42.88	47.12	0.831456	1.26454e-07	1.59385	8.55806e-20	-0.646543	0.000469249	-0.0351476	0.913713	hypothetical protein
oprD CDS	PA0958	2138.24	1895.91	1198.42	923.94	1089.63	566.43	600.19	768.24	721.12	593.74	1.16818	3.86108e-10	1.96816	3.8904e-49	-0.675124	0.00019281	0.231277	0.42588	porin D
hypothetical protein CDS	PA0959	131.03	138.92	120.24	98.48	96.03	314.12	294.45	306.73	305.59	262.37	0.623525	0.000720788	-0.990264	3.63694e-13	1.72335	3.40529e-23	-0.0557205	0.857594	hypothetical protein
hypothetical protein CDS	PA0960	97.04	128.8	85.79	78.67	82.24	218.4	185.55	232.33	218.74	210.79	0.716498	0.000280121	-0.657042	0.000523237	1.4872	1.47449e-19	0.117959	0.681841	hypothetical protein
cold-shock protein CDS	PA0961	361.93	287.83	254.9	241.96	238.78	22.41	26.17	49.43	55.63	60.53	0.670944	9.07937e-05	3.91037	1.2835e-114	-3.1199	4.15061e-93	1.09197	9.45e-08	cold-shock protein
DNA-binding stress protein CDS	PA0962	600.83	514.96	1475.94	1082.19	1257.21	3266.48	3202.22	2071.15	2374.89	2812.62	-0.911294	1.26314e-05	-2.34835	2.94313e-65	1.53175	9.76149e-16	-0.398297	0.0799575	DNA-binding stress protein
aspS CDS	PA0963	616.04	702.77	417.1	452.33	505.69	147.7	150.35	153.75	169.03	218.76	0.789926	3.94713e-08	2.3211	9.04238e-72	-1.41427	1.66789e-24	0.246525	0.354011	aspartate--tRNA ligase
pmpR CDS	PA0964	767.12	824.58	476.28	582.58	646.2	278.02	217.68	196.89	159.41	313.05	0.752141	5.69833e-06	1.85817	3.3331e-35	-0.987049	3.42597e-07	-0.135811	0.750047	transcriptional regulator PmpR
ruvC CDS	PA0965	377.86	334.91	313.3	341.71	377.02	105.78	97.61	148.14	158.39	151.88	0.321179	0.0447831	1.98647	5.02613e-42	-1.55023	1.17966e-26	0.554464	0.00368892	crossover junction endodeoxyribonuclease RuvC
ruvA CDS	PA0966	287.41	249.68	264.3	273.38	291.58	109.9	112.83	152.79	141.86	163.31	0.228237	0.143773	1.44834	4.21416e-23	-1.10724	6.33263e-19	0.42814	0.029195	Holliday junction ATP-dependent DNA helicase RuvA
ruvB CDS	PA0967	213.82	224.61	220.95	243.94	242.35	84.13	82.15	108.76	105.48	127.87	0.165721	0.170912	1.5761	8.99013e-33	-1.29819	3.46243e-29	0.42617	0.0348748	Holliday junction ATP-dependent DNA helicase RuvB
hypothetical protein CDS	PA0968	817.54	767.11	713.55	899.59	792.28	212.7	169.72	231.61	214.72	377.19	0.255467	0.0905902	2.22647	3.66518e-49	-1.85399	1.67109e-28	0.43054	0.211611	hypothetical protein
tolQ CDS	PA0969	902.23	973.81	847.96	998.61	923.9	292.52	265.58	305.49	273.91	418.78	0.293241	0.0174895	1.92552	1.29394e-48	-1.51888	1.31782e-32	0.219741	0.476605	translocation protein TolQ
tolR CDS	PA0970	738.93	756.43	737.97	809.16	791.16	282.16	280.3	257.67	222.57	397.34	0.210475	0.0604412	1.5883	5.98223e-35	-1.26574	1.47585e-30	0.0384154	0.928958	translocation protein TolR
tolA CDS	PA0971	536.29	522.04	598.25	601.22	610.05	220.61	194.04	246.05	204.09	311.54	0.0809681	0.536623	1.52971	8.52361e-30	-1.33587	8.37034e-26	0.255696	0.398364	translocation protein TolA
tolB CDS	PA0972	1697.24	1568.34	1254.97	1220.74	1277.67	493.82	396.72	502.36	482.03	639.85	0.651168	2.01396e-07	2.05097	3.37876e-44	-1.2844	6.09657e-17	0.2513	0.364782	translocation protein TolB
oprL CDS	PA0973	6884.77	6635.8	4639.72	4821.99	4876.61	1948.72	1721.33	1692.56	1626.01	2516.43	0.768416	3.36421e-13	2.05833	5.94357e-55	-1.17644	1.95722e-21	0.0651694	0.862799	peptidoglycan associated lipoprotein OprL
hypothetical protein CDS	PA0974	1332.67	1147.35	945.67	1010.17	1105.95	378.46	356.6	353.05	376.66	472.81	0.549477	0.000303362	1.93238	7.9323e-44	-1.26782	7.33184e-22	0.109443	0.69626	hypothetical protein
radical activating enzyme CDS	PA0975	135.24	121.61	224.73	182.37	211.4	31.36	29.92	56.42	53.77	41.93	-0.41161	0.0281163	2.24171	1.07271e-47	-2.53582	1.12107e-48	0.650134	0.0165811	radical activating enzyme
7-cyano-7-deazaguanine synthase CDS	PA0976	184.84	159.8	468.78	361.83	385.95	177.83	177.39	426.29	420.69	300.44	-0.956859	1.23153e-06	0.138322	0.370191	-0.987663	6.30668e-08	0.977428	0.00026566	7-cyano-7-deazaguanine synthase
hypothetical protein CDS	PA0978	15.3	14.85	17.71	16.85	18.81	24.46	24.57	16.89	17.4	24.16	0.0319478	0.889649	-0.517598	0.0096161	0.660108	5.06683e-05	-0.306723	0.283933	hypothetical protein
hypothetical protein CDS	PA0979	17.53	20.96	29.66	21.54	21.61	23.13	25.54	27.08	24.4	33.95	-0.0661374	0.850014	-0.157146	0.582876	0.200748	0.444892	0.198169	0.535332	hypothetical protein
hypothetical protein CDS	PA0981	25.76	31.38	34.32	31.46	32.48	31.55	34.03	57.76	51.86	45.39	0.0695094	0.757853	-0.0190392	0.926541	0.19987	0.232725	0.59597	0.0209488	hypothetical protein
hypothetical protein CDS	PA0982	48.5	44.15	95.72	82.38	79.75	137.38	132.39	159.1	160.85	142	-0.617346	0.00078831	-1.35651	5.46973e-18	0.844589	2.23294e-07	0.178572	0.481382	hypothetical protein
hypothetical protein CDS	PA0983	45.22	49.37	69.92	55.92	64	279.4	230.05	252.29	254.25	212.73	-0.15146	0.518769	-2.2411	3.82413e-38	2.19115	5.01858e-31	-0.0781587	0.816682	hypothetical protein
colicin immunity protein CDS	PA0984	82.74	66.7	704.21	340.62	225.54	339.85	239.64	482.82	645.77	676.25	-1.94741	0.00266167	-1.76621	1.22776e-19	-0.328655	0.625909	0.922355	0.000588526	colicin immunity protein
pyoS5 CDS	PA0985	25.58	22.68	194.39	94.48	76.57	90.45	87.31	242.56	259.86	128.13	-1.88311	0.000688848	-1.69537	3.73492e-30	-0.25803	0.515312	0.983517	0.00469421	pyocin S5
hypothetical protein CDS	PA0986	10.97	12.08	19	13.07	13.65	8.6	13.69	13.51	11.89	16.65	-0.134772	0.730475	0.231832	0.572364	-0.256353	0.462703	0.270599	0.48554	hypothetical protein
hypothetical protein CDS	PA0987	20.47	12.91	17.91	16.17	16.73	14.8	11.57	26.7	23.2	25.35	0.245289	0.398314	0.521041	0.0503648	-0.161628	0.440202	0.839782	0.000516886	hypothetical protein
hypothetical protein CDS	PA0988	210.73	181.05	374.92	312.91	330.4	178.59	180.52	297.41	319.33	256.79	-0.520135	0.00480196	0.307043	0.0506082	-0.717045	8.95223e-06	0.642715	0.00571095	hypothetical protein
hypothetical protein CDS	PA0989	63.13	55.48	61.56	63.61	63.47	48.94	52.48	34.51	46.59	80.34	0.185684	0.260363	0.406649	0.0212767	-0.109073	0.451907	0.0532289	0.91427	hypothetical protein
hypothetical protein CDS	PA0990	15.85	16.55	30.19	25.82	23.77	33.29	34.76	31.94	36.03	35.53	-0.442497	0.0430736	-0.886197	9.49697e-06	0.550292	0.00369885	0.0155361	0.958766	hypothetical protein
cupC1 CDS	PA0992	42.31	43.07	69.11	67.25	57.15	94.27	94.72	89.56	108.41	88.87	-0.32385	0.0712401	-0.963053	7.2006e-10	0.747316	2.03974e-06	0.0150729	0.962415	fimbrial subunit CupC1
cupC2 CDS	PA0993	2.4	1.49	2.87	2.13	2.85	3.89	3.38	2.65	4.7	3.74	-0.156418	0.762793	-0.702646	0.14248	0.653349	0.0505796	0.0181494	NA	chaperone CupC2
cupC3 CDS	PA0994	19.33	18.41	28.41	24.64	26.12	32.16	31.44	28.37	33.81	37.27	-0.214296	0.222828	-0.570505	0.000127503	0.465762	0.0022449	0.0497298	0.865314	usher CupC3
ogt CDS	PA0995	74.51	63.3	116.89	98.7	98.75	149.92	115.6	127.13	162.38	125.36	-0.333354	0.0996159	-0.762286	2.55939e-05	0.535998	0.00654457	0.0516965	0.891499	methylated-DNA--protein-cysteine methyltransferase
pqsA CDS	PA0996	142.63	132.11	210.52	128.2	106.17	594.78	623	471.2	675.43	694.35	0.146564	0.699649	-1.9628	2.6062e-51	2.19163	1.8521e-13	0.0027377	0.994399	anthranilate--CoA ligase
pqsB CDS	PA0997	148.81	154.43	238.18	151.67	120.15	937.14	942.84	535.23	535.07	908.31	0.0935206	0.807475	-2.44727	2.73211e-84	2.61594	3.11529e-19	-0.451236	0.168864	hypothetical protein
pqsC CDS	PA0998	154.58	169.82	287.13	154.16	134.48	986.59	1037.57	627.7	525.13	900.63	0.0143607	0.976622	-2.45671	3.51116e-82	2.53508	7.66104e-15	-0.502024	0.102036	hypothetical protein
pqsD CDS	PA0999	160.24	174.25	311.39	192.64	166.2	1069.04	1147.15	785.98	722.22	871.66	-0.153442	0.669935	-2.54314	2.07317e-87	2.46335	5.40609e-18	-0.459911	0.0212297	3-oxoacyl-ACP synthase
pqsE CDS	PA1000	176.2	190.07	352.23	220.16	189.8	1014.49	1059.51	840.36	850.39	894.1	-0.206432	0.547625	-2.31698	1.95909e-74	2.18777	8.36468e-15	-0.259212	0.164917	thioesterase PqsE
phnA CDS	PA1001	89.46	100.75	167.96	115.38	96.51	563.65	650.55	468.51	486.73	496.68	-0.147575	0.652907	-2.48893	2.16243e-73	2.42307	2.1367e-20	-0.312605	0.13157	anthranilate synthase component I
phnB CDS	PA1002	84.68	85.18	165.5	138.2	103.37	563.37	605.28	464.49	444.8	469.94	-0.402899	0.118443	-2.5961	9.82741e-84	2.28083	7.19421e-24	-0.331522	0.0897549	anthranilate synthase component II
mvfR CDS	PA1003	92.49	87.41	295.4	229.68	184.33	476.05	505.2	683.65	668.92	545.56	-1.11005	3.62426e-06	-2.26156	1.63262e-65	1.23677	9.60494e-08	0.337322	0.211117	transcriptional regulator MvfR
nadA CDS	PA1004	293.11	285.8	134.18	181.28	188.21	116.67	105.72	77.82	89.74	92.53	1.05075	2.49507e-09	1.55806	7.05875e-31	-0.387563	0.0418196	-0.343448	0.105351	quinolinate synthetase
hypothetical protein CDS	PA1005	124.41	120.48	150.05	151.49	141.46	70.3	75.24	106.31	114.48	97.48	-3.04518e-05	0.999876	0.93019	8.73118e-12	-0.817945	3.32898e-11	0.50678	0.0229197	hypothetical protein
hypothetical protein CDS	PA1006	243.81	219.59	200.41	217.55	239.2	38.94	36.89	59.02	77.51	77.62	0.351152	0.0292013	2.78397	1.09279e-55	-2.31619	1.12248e-44	0.824686	0.000580286	hypothetical protein
hypothetical protein CDS	PA1007	169.09	158.74	143.76	182.74	192.88	22.98	24.26	34.83	42.37	43.13	0.193629	0.302005	2.96979	7.05671e-93	-2.6547	2.38486e-53	0.708265	0.000659006	hypothetical protein
bcp CDS	PA1008	403	358.88	368.38	378.53	345.43	106.33	112.41	203.59	220.2	221.82	0.334569	0.0200116	1.97717	1.59191e-42	-1.52878	4.62056e-34	0.925645	3.59e-08	bacterioferritin comigratory protein
hypothetical protein CDS	PA1009	374.75	342.17	377.76	330.1	319.35	79.35	76.16	200.72	219.75	201.79	0.331826	0.0575946	2.38031	9.15806e-63	-1.92974	1.03417e-34	1.33369	1.87e-14	hypothetical protein
dapA CDS	PA1010	741.39	770.24	537.94	637.93	564.68	149.37	174.35	292.18	324.21	296.01	0.651166	3.14427e-08	2.39901	4.12402e-70	-1.63215	9.87481e-31	0.849888	1.75e-05	4-hydroxy-tetrahydrodipicolinate synthase
hypothetical protein CDS	PA1011	434.1	474.86	369.42	446.48	415.15	117.53	133.61	165.51	169.26	189.15	0.417553	0.00124523	2.03186	2.92658e-51	-1.4995	4.69985e-27	0.446401	0.0241588	hypothetical protein
hypothetical protein CDS	PA1012	339.63	318.26	303.49	287.5	323.28	83.37	73.19	109.62	94.5	111.55	0.377713	0.00895232	2.24711	7.21222e-56	-1.75338	8.53575e-33	0.395233	0.0877502	hypothetical protein
purC CDS	PA1013	664.63	591.28	419.67	408.74	457.41	168.47	170.18	189.77	146.76	200.12	0.816535	1.10349e-08	2.06831	8.25557e-52	-1.13569	4.40697e-18	0.0689845	0.833239	phosphoribosylaminoimidazole-succinocarboxamide synthase
glycosyl transferase family protein CDS	PA1014	262.44	260.51	145.43	170.09	173.1	122.4	111.6	87.99	121	159.01	0.950731	3.92329e-14	1.33825	2.77855e-23	-0.273617	0.0589145	0.0481163	0.90816	glycosyl transferase family protein
transcriptional regulator CDS	PA1015	113.19	109.3	79.19	86.75	97.06	55.56	39.4	34.48	34.3	50.68	0.611406	3.74463e-05	1.4036	3.44006e-15	-0.677094	0.000963789	-0.228237	0.517865	transcriptional regulator
thiolase CDS	PA1016	26.2	36.5	16.5	23.54	22.26	18.22	20.37	10.57	12.67	18.26	0.854382	0.000173244	0.874913	7.3721e-06	0.0982985	0.644676	-0.428098	0.182086	thiolase
pauA CDS	PA1017	12.44	13.24	8.22	9.99	10.46	8.75	9.23	4.35	5.58	6.84	0.692203	4.10972e-05	0.690688	0.000111471	0.115119	0.532123	-0.622821	0.0220821	pimeloyl-CoA synthetase
hypothetical protein CDS	PA1018	9.41	11.29	9.65	10.98	12.14	10.89	10.49	12.68	9.44	13.03	0.189151	0.432131	0.12976	0.61294	0.170571	0.40803	0.112873	0.747176	hypothetical protein
mucK CDS	PA1019	8.29	11.29	11.1	8.1	8.67	7.26	8.08	6.96	7.28	7.12	0.332207	0.235021	0.526569	0.0265028	-0.078084	0.752063	-0.100983	0.740398	cis,cis-muconate transporter MucK
thioesterase CDS	PA1019a	9.76	14.45	7.68	8.16	8.48	10.64	9.71	4.69	4.6	6.07	0.82653	0.00496438	0.422512	0.211657	0.523564	0.0414433	-0.842613	NA	thioesterase
acyl-CoA dehydrogenase CDS	PA1020	11.45	18.28	12.2	14.98	15.13	19.22	24.9	12.28	12.56	18.65	0.338306	0.210702	-0.389579	0.103261	0.840671	1.86561e-05	-0.536332	0.0799624	acyl-CoA dehydrogenase
enoyl-CoA hydratase CDS	PA1021	17.39	19.79	17.95	18.02	20.47	27.88	30.88	15.25	14.12	22.35	0.24719	0.214099	-0.479187	0.0154101	0.837328	6.54421e-07	-0.685941	0.0152437	enoyl-CoA hydratase
acyl-CoA dehydrogenase CDS	PA1022	21.76	24.09	24.69	21.04	25.03	27.75	27.57	23	25.15	30.03	0.223699	0.258069	-0.0909764	0.614719	0.426228	0.0135893	-0.086755	0.758443	acyl-CoA dehydrogenase
short-chain dehydrogenase CDS	PA1023	26.29	34.01	33.29	28.98	28.14	35.53	43.6	30.35	29.67	37.04	0.26266	0.228796	-0.212744	0.279311	0.587282	0.00166707	-0.272695	0.304453	short-chain dehydrogenase
nitronate monooxygenase CDS	PA1024	18.66	23.35	16.03	21.95	21.89	31.12	29.89	17.67	17.72	24.83	0.343137	0.131298	-0.356856	0.0583205	0.810548	1.71484e-05	-0.555129	0.0315371	nitronate monooxygenase
porin CDS	PA1025	14.14	13.94	8.93	9.08	12.12	7.6	8.53	6.08	4.57	6.98	0.742729	0.000590259	0.975241	3.09328e-06	-0.114981	0.629119	-0.40633	0.189821	porin
hypothetical protein CDS	PA1026	63.16	52.89	30.94	39.41	39.4	19.5	17.2	24.75	22.28	28.11	0.930272	9.26945e-07	1.83479	4.05127e-19	-0.786377	6.55521e-05	0.403739	0.129876	hypothetical protein
aldehyde dehydrogenase CDS	PA1027	12.09	12.76	14.14	17.01	15.68	29.13	32.81	14.53	16.03	24.88	-0.0566154	0.768994	-1.13296	1.35999e-11	1.18537	2.956e-15	-0.656395	0.0301878	aldehyde dehydrogenase
oxidoreductase CDS	PA1028	19.95	19.72	27.77	27.67	27.37	27.17	30.54	19.63	23.23	26.94	-0.204775	0.179892	-0.358051	0.0386512	0.263847	0.0716229	-0.293519	0.259295	oxidoreductase
hypothetical protein CDS	PA1030	70.31	79.52	82.24	85.66	88.37	131.24	128.06	104.92	123.94	104.08	0.079793	0.61348	-0.610112	3.20141e-05	0.800602	3.54453e-11	-0.209846	0.405817	hypothetical protein
DNA recombination protein RmuC CDS	PA1031	82.23	88.09	60.98	85.82	74.59	59.93	64.55	48.72	50.91	75.99	0.477318	0.00658143	0.631411	7.34879e-06	-0.040382	0.833318	-0.0885498	0.812268	DNA recombination protein RmuC
quiP CDS	PA1032	109.2	111.31	78.74	79.45	77.15	86.85	85.49	76.46	86.49	83.42	0.758258	2.55592e-12	0.535277	3.83028e-05	0.335361	0.00333613	-0.0690089	0.77564	acyl-homoserine lactone acylase QuiP
glutathione S-transferase CDS	PA1033	86.01	90.57	154.7	121.69	124.41	99.58	98.51	131.07	125.47	156.88	-0.328746	0.10834	0.0145376	0.925879	-0.233061	0.223966	0.442496	0.0367761	glutathione S-transferase
hypothetical protein CDS	PA1034	372.85	270.27	296.85	296.86	312.53	103.72	83.8	181.13	181.82	133.85	0.358895	0.0872597	1.95131	6.0529e-23	-1.47771	4.05143e-20	0.718641	0.0129966	hypothetical protein
hypothetical protein CDS	PA1035	131.25	113.12	149.29	128.75	134.53	133.57	132.69	110.64	127.93	153.16	0.0975758	0.64119	0.0581586	0.728922	0.151414	0.348028	-0.0336217	0.91561	hypothetical protein
hypothetical protein CDS	PA1036	48.94	57.28	47.55	56.19	53.03	106.17	134.21	86.13	90.3	105.83	0.292624	0.0783616	-0.995011	9.87067e-09	1.39636	1.25066e-16	-0.331041	0.196198	hypothetical protein
hypothetical protein CDS	PA1037	92.04	82.18	61.44	73.15	77.16	63.17	54.06	41.39	44.42	58.56	0.57287	0.000561765	0.751003	7.37262e-06	-0.0647333	0.723705	-0.266257	0.351292	hypothetical protein
hypothetical protein CDS	PA1038	42.46	39.31	65.22	61.65	62.98	33.63	46.38	59.64	61.93	53.63	-0.358336	0.0465068	0.21074	0.380984	-0.457687	0.0249659	0.486219	0.0898785	hypothetical protein
hypothetical protein CDS	PA1039	51.76	54.88	84.31	70.07	74.25	51.28	51.82	87.55	102.97	75.6	-0.247448	0.205659	0.227518	0.208473	-0.363952	0.0396553	0.70473	0.00633833	hypothetical protein
hypothetical protein CDS	PA1040	90.6	89.47	140.88	117.85	111.33	97.79	69.26	161.33	165.14	129.95	-0.184907	0.373797	0.287843	0.136284	-0.360604	0.113933	0.758485	0.00769639	hypothetical protein
hypothetical protein CDS	PA1041	146.45	153.33	252.23	189.46	156.06	2684.4	2898.81	1170.13	1281.66	1972.19	-0.143946	0.622067	-4.03128	1.62712e-218	3.96156	4.72615e-65	-0.816109	0.0038921	hypothetical protein
hypothetical protein CDS	PA1042	183.22	172.39	119.3	121.72	109.17	151.84	145.76	102.3	133.71	144.03	0.872611	5.96708e-10	0.437093	0.00527125	0.549077	8.98553e-05	-0.219352	0.428067	hypothetical protein
hypothetical protein CDS	PA1043	59.77	67.82	41.68	55.87	53.45	43.84	47.01	30.34	33.92	40.09	0.609951	0.000535452	0.667922	2.83586e-05	0.0559861	0.765782	-0.364197	0.126861	hypothetical protein
hypothetical protein CDS	PA1044	97.08	93.65	72.92	81	80.42	28.67	32.77	40.45	46.8	37.22	0.556771	3.12478e-05	1.80882	2.99165e-25	-1.13845	1.69106e-13	0.392289	0.154944	hypothetical protein
ATP-dependent DNA helicase DinG CDS	PA1045	73.9	80.46	48.58	71.95	70.36	30.49	30.08	26.08	26.76	35.45	0.547553	0.00757184	1.52639	7.32458e-29	-0.858627	1.91736e-05	-0.0455347	0.889348	ATP-dependent DNA helicase DinG
hypothetical protein CDS	PA1046	41.49	41.28	37.44	44.39	48.41	42.99	40.38	34.5	33.26	38.55	0.202158	0.239139	0.169885	0.246479	0.143452	0.393059	-0.22591	0.29208	hypothetical protein
esterase CDS	PA1047	88.76	91.4	89	104.96	97.37	50.45	43.44	63.76	63.36	69.99	0.163139	0.225343	1.1173	5.65313e-14	-0.841757	5.85607e-09	0.452925	0.0283675	esterase
hypothetical protein CDS	PA1048	357.64	376.26	242.65	259.84	281.38	426.87	562.22	1017.99	1055.45	687.9	0.757049	9.95066e-10	-0.248986	0.120258	1.11502	1.62611e-10	0.761996	0.015566	hypothetical protein
pdxH CDS	PA1049	139.68	132.88	137.93	150.29	154.09	106.71	130.01	196.89	204.18	149.89	0.157598	0.256466	0.38443	0.0151854	-0.115029	0.477552	0.562814	0.0526119	pyridoxine/pyridoxamine 5'-phosphate oxidase
hypothetical protein CDS	PA1050	26.14	26.85	32.11	45.19	43.86	25.64	33.31	25.36	22.78	31.5	-0.329032	0.106897	0.0286165	0.883872	-0.247922	0.263509	-0.140983	0.672452	hypothetical protein
transporter CDS	PA1051	13.05	11.92	28.75	31.3	31.63	23.17	27.45	19.4	28.15	22.15	-1.01381	2.93544e-12	-0.834738	6.70401e-06	-0.0705924	0.665187	-0.111925	0.750186	transporter
hypothetical protein CDS	PA1052	22.11	20.97	22.29	35.77	29.59	26.14	25.99	13.23	18.45	22.31	-0.160521	0.531793	-0.0931604	0.611644	0.0408595	0.863082	-0.480168	0.10896	hypothetical protein
hypothetical protein CDS	PA1052a	106.15	89.13	71.56	100.01	100.04	37.12	34.95	22.13	33.35	38.13	0.37848	0.096862	1.61265	9.77334e-15	-1.11632	1.43733e-07	-0.185524	0.614681	hypothetical protein
hypothetical protein CDS	PA1053	1011.31	1107.75	2107.83	1701.54	1155.03	910.94	733.44	689.32	860.93	724.58	-0.370456	0.212617	0.544311	0.000269733	-0.799891	0.0038096	-0.10827	0.73259	hypothetical protein
monovalent cation/H+ antiporter subunit A CDS	PA1054	61.03	57.28	76.96	81.91	82.29	69.11	66.38	46.53	56.61	49.73	-0.170472	0.18651	-0.0142701	0.922529	-0.0453928	0.710472	-0.387138	0.0832505	monovalent cation/H+ antiporter subunit A
monovalent cation/H+ antiporter subunit C CDS	PA1055	71.78	70.46	99.17	102.09	95.76	135.21	118.67	60.66	70.68	73.04	-0.205622	0.183362	-0.653061	0.000129439	0.557375	0.000122511	-0.841799	3.47e-05	monovalent cation/H+ antiporter subunit C
monovalent cation/H+ antiporter subunit D CDS	PA1056	52.33	48.82	59.02	69.31	67.44	69.89	71.16	46.38	41.05	51.34	-0.0945592	0.549153	-0.297625	0.0416761	0.313418	0.0169487	-0.575024	0.00503696	monovalent cation/H+ antiporter subunit D
monovalent cation/H+ antiporter subunit E CDS	PA1057	70.73	61.16	77.27	84.66	82.33	98.11	79.08	65.35	63.94	64.12	-0.0314354	0.871612	-0.243529	0.187861	0.322325	0.0479001	-0.426316	0.0739569	monovalent cation/H+ antiporter subunit E
monovalent cation/H+ antiporter subunit F CDS	PA1058	54.49	52.95	66.19	68.44	61.64	79	65.25	55.86	55.55	58.43	-0.0137488	0.951998	-0.242156	0.250186	0.338726	0.0560096	-0.323189	0.198757	monovalent cation/H+ antiporter subunit F
monovalent cation/H+ antiporter subunit G CDS	PA1059	64.71	66.82	90.16	97.97	95.85	109.62	83.36	82.38	96.23	91.38	-0.253433	0.0865104	-0.372017	0.0550677	0.228196	0.213605	-0.0950642	0.765013	monovalent cation/H+ antiporter subunit G
hypothetical protein CDS	PA1060	48.35	48.82	187.32	202.44	194.98	111.8	104.58	114.3	129.72	108.13	-1.72658	4.04429e-57	-0.971873	2.55146e-11	-0.645959	3.32009e-08	0.109119	0.701857	hypothetical protein
hypothetical protein CDS	PA1061	36.39	38.23	202.03	199.41	195.69	76.93	79.02	93.38	96.92	70.9	-2.13651	3.53394e-74	-0.880582	1.80936e-09	-1.14857	2.27855e-22	0.145545	0.666086	hypothetical protein
hypothetical protein CDS	PA1062	57.52	55.31	204.45	234.43	214.83	84.06	87.29	76.13	75.56	78.46	-1.66878	8.00891e-42	-0.420239	0.0103152	-1.14051	8.07695e-20	-0.153586	0.493577	hypothetical protein
hypothetical protein CDS	PA1063	95.96	103.32	213.61	241.44	223.17	82.05	92.12	85.56	85.5	94.95	-0.905605	3.93214e-12	0.372409	0.0431083	-1.16801	1.71523e-16	0.0196143	0.94881	hypothetical protein
hypothetical protein CDS	PA1064	155.38	149	176.03	185.73	187.26	58.9	75.87	79.64	100.84	89.02	0.00488598	0.976991	1.35234	8.20651e-17	-1.23323	2.29641e-14	0.373032	0.17319	hypothetical protein
hypothetical protein CDS	PA1065	19.93	19.48	35.46	28.55	32.61	92.33	79.18	72.6	78.74	77.89	-0.434753	0.0488046	-1.93005	1.07661e-24	1.59795	1.03789e-17	-0.158514	0.528038	hypothetical protein
short-chain dehydrogenase CDS	PA1066	16.95	20.18	23.13	20.41	23.27	63.29	64.37	38.81	46.11	55.39	0.00444141	0.987262	-1.59661	5.45431e-19	1.70974	4.53345e-27	-0.41986	0.0946908	short-chain dehydrogenase
transcriptional regulator CDS	PA1067	14.37	12.11	19.24	18.08	21.84	12.43	13.86	13.87	15.48	16.09	-0.300859	0.169456	0.190148	0.418463	-0.381267	0.0458996	0.184714	0.489432	transcriptional regulator
heat shock protein CDS	PA1068	65.79	68.69	63.27	77.64	68.96	40.82	41.01	30.44	33.96	40.93	0.214699	0.130933	0.895435	6.18636e-11	-0.568404	2.83099e-05	-0.212533	0.396829	heat shock protein
hypothetical protein CDS	PA1069	90.24	97.46	76.22	103.04	96.91	42.17	39.3	29.1	24.61	43.7	0.299495	0.0863577	1.38135	1.95008e-24	-0.966509	6.8439e-09	-0.291521	0.39798	hypothetical protein
braG CDS	PA1070	139.19	156.5	36.28	49.86	55.03	54.55	48.76	51.23	36.88	42.01	1.90213	3.73079e-22	1.6922	3.51121e-29	0.336078	0.123973	-0.223433	0.477556	ABC transporter ATP-binding protein
braF CDS	PA1071	161.51	180.91	48.49	59.08	57.57	74.42	67.89	66.6	47.24	45.86	1.89783	1.10211e-43	1.4426	1.99095e-23	0.571517	0.000156736	-0.360362	0.267861	ABC transporter ATP-binding protein
braE CDS	PA1072	172.84	190.98	51.2	56.95	63.19	59.13	60.66	61.39	48.08	37.94	1.93022	2.07792e-43	1.7791	1.2024e-39	0.269362	0.0788414	-0.238029	0.511651	branched-chain amino acid ABC transporter permease BraE
braD CDS	PA1073	228.87	237.31	63.06	67.89	64.24	65.41	60.46	89.37	74.4	63.35	2.10403	1.69909e-87	2.06445	1.13186e-51	0.153698	0.245826	0.239872	0.45606	branched-chain amino acid ABC transporter permease BraD
braC CDS	PA1074	1033.72	1045.15	330.55	293.43	313.85	782.51	804.03	914.61	839.45	667.64	1.99008	6.93663e-51	0.569796	5.45765e-06	1.53655	2.69148e-29	0.0264474	0.944312	branched-chain amino acid ABC transporter substrate-binding protein BraC
hypothetical protein CDS	PA1075	144.73	135.03	153.28	136.07	125.2	105.96	90.77	129.75	137.2	115.66	0.28405	0.1328	0.687762	4.8306e-05	-0.289741	0.117664	0.344442	0.189135	hypothetical protein
hypothetical protein CDS	PA1076	205.06	173.91	413.45	282.23	313.99	517.11	430.96	509.65	508.4	660.54	-0.554575	0.0248424	-1.1373	1.0694e-12	0.682287	0.00312835	0.213461	0.434977	hypothetical protein
flgB CDS	PA1077	174.98	162.48	304.19	213.19	243.73	172.13	140.02	294.32	506.98	151.66	-0.319512	0.182686	0.292428	0.0792214	-0.5002	0.0285201	0.696186	0.107126	flagellar basal-body rod protein FlgB
flgC CDS	PA1078	138.12	129.67	229.58	174.38	177.39	124.65	119.78	232.68	354.23	127.06	-0.264451	0.240421	0.311835	0.0439966	-0.464437	0.0209396	0.700199	0.0875744	flagellar basal body rod protein FlgC
flgD CDS	PA1079	132.69	138.52	243.91	194.56	172.85	156.2	155.52	212.16	312.21	143.13	-0.31781	0.160426	-0.0199099	0.892969	-0.187993	0.376101	0.408804	0.304453	flagellar basal body rod modification protein
flgE CDS	PA1080	223.67	214.61	374.82	291.37	281.44	318.31	328.99	333.18	454.64	235.9	-0.258755	0.237446	-0.380521	0.00381491	0.230275	0.251873	0.0670064	0.886581	flagellar hook protein FlgE
flgF CDS	PA1081	96.9	85.45	142.33	131.09	123.27	83.28	67.98	140.42	214.87	84.73	-0.264462	0.132815	0.450107	0.00771358	-0.602867	0.00041055	0.712832	0.073979	flagellar basal body rod protein FlgF
flgG CDS	PA1082	202.36	187.35	355.2	265.55	256.14	248.31	241.05	350.31	540.77	224.28	-0.315484	0.180637	-0.146919	0.30423	-0.0595267	0.791301	0.464117	0.257542	flagellar basal body rod protein FlgG
flgH CDS	PA1083	131.27	111.57	217.86	152.72	163.73	156.69	147.34	209.24	291.37	139.83	-0.283018	0.268025	-0.141491	0.378411	-0.032737	0.889496	0.395555	0.312089	flagellar basal body L-ring protein
flgI CDS	PA1084	80.93	80.42	125.06	128	102.77	109.47	101.25	115.67	126.21	85.22	-0.283841	0.10278	-0.204146	0.161144	0.0301077	0.865707	0.0472433	0.906217	flagellar basal body P-ring protein
flgJ CDS	PA1085	82.63	90.02	110.38	125.14	108.82	118.27	119.38	108.3	126.26	93.44	-0.139284	0.330701	-0.280388	0.045293	0.251543	0.0484637	-0.107254	0.743684	peptidoglycan hydrolase FlgJ
flgK CDS	PA1086	119.85	124.51	153.16	139.24	130.42	195.3	184.14	159.77	198.57	138.58	0.0614959	0.741155	-0.453621	0.000548008	0.625465	2.39342e-05	-0.173352	0.594745	flagellar hook-associated protein FlgK
flgL CDS	PA1087	139.18	144.41	194.17	152.89	163.46	280.22	250.57	220.44	291.84	202.58	0.00244035	0.993564	-0.722577	9.04217e-08	0.833112	4.12224e-06	-0.137222	0.69626	flagellar hook-associated protein FlgL
hypothetical protein CDS	PA1088	148.9	141.69	214.56	183.59	189.26	195.27	156.84	220.58	242.02	179.06	-0.161526	0.373177	-0.095901	0.562586	0.0448104	0.818397	0.251881	0.425677	hypothetical protein
hypothetical protein CDS	PA1089	93.87	85.81	143.27	132.24	119.58	94.12	78.04	113.1	126.33	97.13	-0.279917	0.117593	0.242497	0.156129	-0.411229	0.0199459	0.345461	0.229222	hypothetical protein
hypothetical protein CDS	PA1090	73.06	86.94	120.33	129.72	106.61	73.71	65.74	96.57	96.68	85.27	-0.299188	0.0856049	0.375909	0.0232999	-0.564516	0.00030307	0.38281	0.11516	hypothetical protein
fgtA CDS	PA1091	83.33	85.55	102.23	104.75	106.98	108.29	94.23	88.27	82.3	76.72	-0.0394729	0.768994	-0.0815329	0.573287	0.152782	0.263159	-0.274291	0.275042	flagellar glycosyl transferase FgtA
fliC CDS	PA1092	2337.5	2319.29	3652	2904.81	2680.14	4767.22	5208.88	4694.91	5549.97	3219.83	-0.13579	0.558811	-0.91646	4.99517e-13	0.886666	5.65057e-06	-0.123646	0.762361	B-type flagellin
hypothetical protein CDS	PA1093	759.58	771.86	927.88	727.6	708.37	1282.78	1465.14	1383.02	1431.62	1021.81	0.221859	0.302665	-0.661194	9.60654e-07	0.991893	3.29088e-07	-0.0877226	0.816238	hypothetical protein
fliD CDS	PA1094	485.41	505.9	658.98	533.29	492.81	904.7	987.8	866.69	1054.49	779.93	0.0844505	0.722033	-0.750895	4.47744e-09	0.943366	6.0889e-07	-0.0640542	0.85611	B-type flagellar hook-associated protein
B-type flagellar protein FliS CDS	PA1095	771.85	748.31	1236.71	1008.79	807.06	883.67	736.32	1165.64	1346.32	874.04	-0.152392	0.563325	0.0888122	0.562909	-0.13007	0.593529	0.417511	0.199196	B-type flagellar protein FliS
hypothetical protein CDS	PA1096	783.2	715.45	1284.41	1004.2	868.85	645.97	591.94	1036.06	1293.09	752.15	-0.22095	0.380313	0.456212	0.0012614	-0.563734	0.0100209	0.621581	0.0578903	hypothetical protein
fleQ CDS	PA1097	322.19	295.73	348.81	335.7	332.44	304.55	343.97	293.15	389.46	225.04	0.1354	0.361551	0.111882	0.443045	0.135396	0.33197	-0.0811082	0.852093	transcriptional regulator FleQ
fleS CDS	PA1098	95.3	106.02	102.83	115.27	113.24	80.89	78.27	90.75	126.08	72.24	0.136337	0.320808	0.517837	0.00024125	-0.270172	0.0279214	0.235955	0.530754	two-component sensor
fleR CDS	PA1099	70.9	76.9	80.24	94.15	75.22	92.59	92.38	69.71	85.38	68.77	0.100025	0.566983	-0.143184	0.317595	0.353965	0.0167857	-0.286305	0.265187	two-component response regulator
fliE CDS	PA1100	178.63	161.4	118.18	124.23	132.67	104.69	82.78	146.33	218.72	141.39	0.710297	8.39905e-07	1.03721	2.76603e-09	-0.21373	0.22922	0.722496	0.0207767	flagellar hook-basal body complex protein FliE
fliF CDS	PA1101	76.86	84.88	80.04	92.3	82.81	75.83	74.39	87.41	109.28	74.21	0.19779	0.143433	0.285983	0.0403908	0.0231838	0.863082	0.237446	0.460994	flagellar MS-ring protein
fliG CDS	PA1102	191.54	181.62	224.67	215.96	207.38	181.73	150.1	178.35	202.26	163.3	0.0580753	0.722637	0.349646	0.0212525	-0.179829	0.260736	0.117346	0.709027	flagellar motor switch protein FliG
flagellar assembly protein FliH CDS	PA1103	98.92	103.34	104.84	129.62	109.82	76.97	81.32	77	78.07	75.4	0.090202	0.585415	0.533004	0.000234832	-0.330953	0.0248569	-0.0417264	0.877557	flagellar assembly protein FliH
fliI CDS	PA1104	75.27	85.98	73.3	102.07	89.05	40.01	41.24	44.61	42.96	42.25	0.144168	0.470241	1.16522	9.21385e-16	-0.906618	1.06443e-07	0.0848812	0.742171	flagellum-specific ATP synthase
fliJ CDS	PA1105	48.45	45.08	53.18	67.64	60.91	53.34	46.14	35.21	33.96	53.39	-0.0985945	0.618567	0.0916589	0.648702	-0.079983	0.663483	-0.258955	0.436528	flagellar biosynthesis chaperone
hypothetical protein CDS	PA1106	62.84	62.72	60.5	64.65	54.78	181.78	177.18	133.32	175.35	219.5	0.334695	0.0276081	-1.33155	3.1198e-21	1.77617	1.54824e-39	-0.0345879	0.928656	hypothetical protein
hypothetical protein CDS	PA1107	20.41	18.14	48.88	33.86	36.98	62.18	53.31	142.26	132.57	85.3	-0.772657	0.00131882	-1.39722	8.78465e-17	0.721435	0.0014899	0.887928	0.00493322	hypothetical protein
major facilitator superfamily transporter CDS	PA1108	4.42	4.94	6.96	7	6.18	10.34	12.61	7.61	9.18	11.65	-0.246271	0.316311	-1.10516	8.79029e-06	0.967027	9.95249e-07	-0.25235	0.434831	major facilitator superfamily transporter
transcriptional regulator CDS	PA1109	16.6	18.49	27.46	30.47	29.4	25.13	29.32	23.04	20.43	28.04	-0.45687	0.00479509	-0.453448	0.0253087	0.106029	0.527895	-0.180969	0.548116	transcriptional regulator
hypothetical protein CDS	PA1110	46.59	51.1	64.52	72.22	76.82	28.28	31.07	46.74	48.23	40.74	-0.270212	0.0870757	0.895817	2.20168e-07	-1.05452	7.08061e-12	0.558681	0.0207194	hypothetical protein
hypothetical protein CDS	PA1111	2.1	1.78	3.59	3.14	3.95	25.68	31.96	16.86	26.62	21.58	-0.585729	0.154928	-3.67373	4.38694e-33	3.17716	1.17238e-41	-0.360973	0.269811	hypothetical protein
hypothetical protein CDS	PA1112	41.81	37.39	64.38	66.46	82.88	61.81	59.06	54.54	63.78	56.37	-0.57028	0.00231625	-0.42702	0.00665424	-0.0363468	0.84931	-0.0519802	0.857503	hypothetical protein
hypothetical protein CDS	PA1112a	303.08	212.22	499.3	485.97	563.64	180.79	170.35	271.52	281.86	220.07	-0.72105	0.000789327	0.734065	0.000142318	-1.34981	1.20953e-19	0.504153	0.0561939	hypothetical protein
hypothetical protein CDS	PA1112b	1839.71	1202.39	2414.53	3105.22	3078.54	911.78	680.28	1373.27	1473.8	1158.11	-0.627084	0.00892482	1.11333	4.34803e-08	-1.63229	2.69939e-17	0.66495	0.0151517	hypothetical protein
ABC transporter ATP-binding protein/permease CDS	PA1113	13.43	14.58	19.83	22.4	21.94	12.3	14.84	14.93	15.09	13.64	-0.339129	0.0208608	0.22523	0.239168	-0.453509	0.00495064	0.0929992	0.762757	ABC transporter ATP-binding protein/permease
hypothetical protein CDS	PA1114	23.54	23.04	35.1	39.7	41.68	35.96	37.75	19.05	16.45	25.84	-0.463388	0.0192617	-0.478163	0.0422501	0.12315	0.507064	-0.757307	0.00633833	hypothetical protein
hypothetical protein CDS	PA1115	42.75	38.94	71.16	65.48	64.84	65.66	63.51	57.47	70.44	57.2	-0.445403	0.00329192	-0.478338	0.000827155	0.142479	0.315501	-0.0616571	0.84424	hypothetical protein
hypothetical protein CDS	PA1116	127.45	103.44	71.66	87.82	92.52	14.89	17.46	21.58	24.02	21.13	0.726102	8.58257e-05	3.00522	1.24938e-64	-2.15727	2.71273e-33	0.41858	0.0995403	hypothetical protein
hypothetical protein CDS	PA1117	155.04	147.63	140.46	146.98	156.42	70.12	57.62	125.42	115.06	94.82	0.301788	0.0328631	1.4194	4.12766e-17	-1.00431	3.36744e-10	0.718624	0.00809321	hypothetical protein
hypothetical protein CDS	PA1118	53.99	47.35	92.52	80.44	90.11	464.77	452.55	303.41	338.15	263.42	-0.518188	0.0032664	-2.9897	2.79531e-97	2.57477	1.70525e-70	-0.553	0.0232479	hypothetical protein
yfiB CDS	PA1119	123.52	133.4	133.38	144.63	144.04	171.36	154.56	163.18	130.93	162.05	0.138941	0.308624	-0.163019	0.291222	0.412663	0.00166891	-0.0945231	0.751023	hypothetical protein
tpbB CDS	PA1120	32.45	37.47	43.05	45.47	41.81	46.84	45.89	67.46	52.64	64	-0.0431785	0.806417	-0.226317	0.157151	0.293892	0.0207537	0.371326	0.141492	diguanylate cyclase
yfiR CDS	PA1121	63.26	66.41	67.3	76.29	63.15	135.29	130.45	140.9	139.17	159.26	0.182552	0.266556	-0.852692	1.13253e-08	1.14525	4.80202e-16	0.128934	0.567036	hypothetical protein
hypothetical protein CDS	PA1123	67.49	67.16	109.84	130.68	122.83	50.72	53.1	61.78	58.35	55.3	-0.571311	9.55019e-05	0.554083	0.00343094	-1.01523	1.38135e-11	0.1592	0.563432	hypothetical protein
dgt CDS	PA1124	32.76	35.12	79.04	67.33	63.57	68.51	69.79	86.42	91.38	79.03	-0.769995	1.20115e-05	-0.844313	3.46212e-09	0.180367	0.305441	0.288011	0.222509	deoxyguanosinetriphosphate triphosphohydrolase
NAD-dependent protein deacylase CDS	PA1125	31.28	40.52	67.52	76.38	74.69	113.3	107.04	69.6	65.89	87.38	-0.74474	8.19617e-06	-1.43422	5.47984e-18	0.796163	4.11889e-10	-0.533856	0.0183904	NAD-dependent protein deacylase
hypothetical protein CDS	PA1126	169.52	171.18	348.27	366.16	340.33	650.1	569.43	520.42	587.25	588.96	-0.771991	2.65368e-12	-1.65572	2.36034e-33	0.992358	1.42716e-14	-0.106279	0.669024	hypothetical protein
oxidoreductase CDS	PA1127	169.95	157.54	646.47	694.36	604.14	1828.55	1963.07	1789.92	2157.02	1828.08	-1.70519	4.27075e-42	-3.34532	6.32602e-145	1.74425	8.34559e-45	0.0191357	0.951644	oxidoreductase
transcriptional regulator CDS	PA1128	27.18	27.63	30.7	34.27	33.52	42.05	35.62	28.79	34.04	49.57	0.00992041	0.959212	-0.3213	0.0736858	0.441353	0.0045797	-0.054624	0.89545	transcriptional regulator
glutathione transferase FosA CDS	PA1129	24.82	28.09	37.95	40.37	36.58	143.63	136.15	77.08	70.83	118.04	-0.261179	0.170912	-2.21384	1.22145e-37	2.06089	1.4821e-49	-0.583769	0.0526119	glutathione transferase FosA
rhlC CDS	PA1130	15.22	16.17	46.71	38.31	30.67	417.28	423.01	299.24	270.08	362.83	-1.01229	2.02329e-05	-4.54957	1.11091e-226	3.61097	4.82997e-66	-0.410693	0.0782437	rhamnosyltransferase
major facilitator superfamily transporter CDS	PA1131	20.63	17.75	58.67	44.96	46.38	223.07	207.43	306.89	325.11	320.67	-1.10079	1.66771e-07	-3.29728	2.94993e-108	2.28638	1.92782e-34	0.533014	0.0026196	major facilitator superfamily transporter
hypothetical protein CDS	PA1132	142.82	108.25	140.06	146.67	166.41	36.96	39.67	49.69	46.16	48.95	0.00544682	0.983861	1.88832	1.63749e-26	-1.76967	1.60316e-31	0.311345	0.167195	hypothetical protein
hypothetical protein CDS	PA1133	38.54	34.96	100.73	103.06	92.28	78.38	85.02	115.98	116.27	102.49	-1.14301	7.48043e-13	-0.964364	3.64506e-07	-0.0716967	0.649264	0.417516	0.0824931	hypothetical protein
hypothetical protein CDS	PA1134	12.88	11.39	299.9	197.91	140.13	457.79	577.72	582.04	605.11	721.09	-3.73478	1.72302e-31	-5.20866	6.58175e-186	1.4488	5.23133e-06	0.268445	0.300564	hypothetical protein
molecular chaperone Hsp31/glyoxalase CDS	PA1135	25.25	30.73	54.46	41.8	44.95	246.21	284.71	193.02	212.7	228.81	-0.479548	0.0300038	-3.05788	5.5979e-87	2.67347	1.37411e-45	-0.313634	0.15142	molecular chaperone Hsp31/glyoxalase
transcriptional regulator CDS	PA1136	14.08	13.03	24.94	26.21	23.89	32.55	33.01	36.34	34.42	34.21	-0.605525	0.000540256	-1.08441	4.69149e-08	0.587373	7.56168e-05	0.0880319	0.747735	transcriptional regulator
oxidoreductase CDS	PA1137	5.54	7	8.14	10.02	9.68	10.81	14.36	8.77	10.09	12.63	-0.287095	0.238469	-0.813931	0.00173709	0.634122	0.00306164	-0.237429	0.469747	oxidoreductase
transcriptional regulator CDS	PA1138	11.24	13.4	14.45	16.6	14.63	11.43	14.67	9.22	14.76	10.67	-0.0334882	0.888956	0.096475	0.701725	-0.0193796	0.925813	-0.153589	0.697992	transcriptional regulator
hypothetical protein CDS	PA1139	17.12	17.4	19.12	30.67	20.8	23.95	23.45	24.04	24.05	22.68	-0.166242	0.553195	-0.275537	0.166589	0.216085	0.372512	-0.00749518	0.981087	hypothetical protein
hypothetical protein CDS	PA1140	51.71	52.24	55.27	54.45	51.61	39.78	44.5	51.02	47.48	51.99	0.219199	0.136908	0.482182	0.00306457	-0.150844	0.31896	0.23432	0.313334	hypothetical protein
transcriptional regulator CDS	PA1141	15.85	18.94	13.19	21.25	18.05	15.27	14.87	10.69	11.41	17.44	0.262566	0.318429	0.384696	0.0698665	-0.00919419	0.969351	-0.178651	0.617652	transcriptional regulator
transcriptional regulator CDS	PA1142	47.82	53.39	52.74	70.39	73.51	43.32	34.62	35.71	41.69	45.91	-0.0981638	0.669158	0.55416	0.00228152	-0.540485	0.00960648	0.0637057	0.847116	transcriptional regulator
hypothetical protein CDS	PA1143	5.43	3.52	2.66	4.04	4.73	4.6	4.78	3.41	3.36	4.93	0.500714	0.225108	0.120325	0.772022	0.500032	0.134473	-0.231129	NA	hypothetical protein
major facilitator superfamily transporter CDS	PA1144	4.04	4.89	4.12	4.33	5.16	5.04	8.17	5.4	5.99	4.94	0.240215	0.378494	-0.382877	0.204519	0.731546	0.00780144	-0.234434	0.529414	major facilitator superfamily transporter
transcriptional regulator CDS	PA1145	24.41	22.64	22.73	26.4	24.75	17.4	16.62	19.35	25.38	23.6	0.205453	0.2295	0.646132	0.000849216	-0.329019	0.0383772	0.380462	0.140856	transcriptional regulator
iron-containing alcohol dehydrogenase CDS	PA1146	7.48	8.69	7.41	10.6	9.86	12.24	10.9	8.52	8.08	11.44	0.0732001	0.793003	-0.335117	0.146733	0.51726	0.0147234	-0.285003	0.335956	iron-containing alcohol dehydrogenase
amino acid permease CDS	PA1147	19.23	19.62	17.11	19.21	20.38	18.22	18.98	10.31	13.25	17.32	0.308846	0.0531744	0.242454	0.16606	0.178017	0.262385	-0.406555	0.183522	amino acid permease
toxA CDS	PA1148	4.52	4.17	6.49	8.45	9.06	9.23	11.94	6.05	7.45	7.87	-0.598446	0.00745581	-1.09714	8.4217e-07	0.602047	0.00614069	-0.52181	0.0529039	exotoxin A
hypothetical protein CDS	PA1149	14.06	13.99	25.88	29.05	23.6	19.83	27.53	37.39	33.74	25.33	-0.620234	0.00530418	-0.569247	0.0460654	0.056579	0.817898	0.375754	0.290238	hypothetical protein
pys2 CDS	PA1150	85.94	83.51	292.27	188.22	157.93	272.53	249.25	272.3	273.13	289.57	-1.04128	0.000351179	-1.43895	1.09139e-27	0.480322	0.0987769	0.0863913	0.707244	pyocin-S2
imm2 CDS	PA1151	1048.47	1019.76	2830.99	1383.65	1285.95	2567.68	2394.49	1717.99	1795.81	2471.57	-0.519455	0.388812	-1.07969	8.31441e-17	0.611327	0.0881509	-0.295453	0.283013	pyocin-S2 immunity protein
hypothetical protein CDS	PA1153	11.44	11.03	17.64	17.2	15.34	16.05	13.34	11.44	13.73	19.25	-0.300478	0.194246	-0.204874	0.462493	0.0134884	0.950348	-0.000677199	0.998794	hypothetical protein
hypothetical protein CDS	PA1154	28.02	25.97	33.33	26.95	34.24	20.93	19.13	22.79	24.82	31.16	0.0438288	0.870959	0.608777	0.00534081	-0.452026	0.0321595	0.347692	0.20617	hypothetical protein
nrdB CDS	PA1155	543.7	518.74	368.03	335.47	384.74	403.28	320.87	198.2	202.49	745.59	0.81431	1e-08	0.732183	1.02913e-06	0.195415	0.275402	0.0282833	0.962067	ribonucleotide-diphosphate reductase subunit beta
nrdA CDS	PA1156	519.68	561.6	331.36	337.42	289.08	506.72	443.78	242.6	217.4	837.64	1.02367	2.74834e-14	0.36525	0.00750775	0.771488	1.8029e-07	-0.103513	0.857594	ribonucleotide-diphosphate reductase subunit alpha
two-component response regulator CDS	PA1157	81.84	91.46	32.9	48.95	51.92	22.82	19.45	16.45	22.87	30.29	1.21611	2.21511e-08	2.20817	1.21601e-38	-0.862442	0.00027054	0.103674	0.803482	two-component response regulator
two-component sensor CDS	PA1158	39.3	45.02	27.26	36.67	33.96	25.17	23.01	16.02	17.85	24.04	0.637628	0.000227682	0.984077	8.16006e-10	-0.231846	0.198309	-0.297361	0.304973	two-component sensor
cold-shock protein CDS	PA1159	9128.4	7188.75	2522.7	3559.08	3064.16	1093.5	973.67	1410.7	1257.02	2646.32	1.67863	9.74025e-19	3.15518	1.79217e-92	-1.34714	1.16342e-14	0.610697	0.0945517	cold-shock protein
hypothetical protein CDS	PA1160	232.62	216.32	281.18	266.1	264.75	131.04	127.48	186.48	173.15	193.45	-0.000667579	0.997638	0.975655	3.92166e-11	-0.863955	6.3852e-11	0.482993	0.012654	hypothetical protein
rrmA CDS	PA1161	72.47	82.64	163.18	153.24	125.07	66.99	69.84	114.97	103.19	103.47	-0.649903	0.000520216	0.359379	0.0199099	-0.899172	3.35287e-07	0.605561	0.00371389	rRNA methyltransferase
dapE CDS	PA1162	117.58	123.9	236.72	220.17	175.5	88.76	93.28	197.27	188.94	167.85	-0.530477	0.00562025	0.586856	1.81575e-05	-1.00514	3.98575e-08	0.947681	5.13e-06	succinyl-diaminopimelate desuccinylase
ndvB CDS	PA1163	19.82	20.47	16.84	16.73	15.29	46.71	41.82	41.08	38.98	37.65	0.573544	3.72039e-05	-0.952828	6.41733e-11	1.63675	1.40834e-31	-0.162903	0.517172	glycosyl transferase
hypothetical protein CDS	PA1164	119.07	128.29	66.48	92.96	94.26	61.75	61.9	52.59	61.49	79.26	0.814486	1.56328e-05	1.17812	1.40335e-16	-0.245611	0.216866	0.0456665	0.897325	hypothetical protein
pcpS CDS	PA1165	35.35	37.28	22.99	33.77	30.59	22.96	24.25	13.74	18.15	24.58	0.587112	0.00367741	0.800122	1.04577e-05	-0.0977225	0.652286	-0.292328	0.391267	4'-phosphopantetheinyl transferase
hypothetical protein CDS	PA1166	14.3	11.74	14	11.97	13.12	89.59	123.5	67.35	67.81	108.89	0.264277	0.271101	-2.83772	4.88444e-47	3.20258	1.74852e-54	-0.341351	0.329684	hypothetical protein
hypothetical protein CDS	PA1167	26.77	25.45	37.61	33.43	34.05	76.65	83.86	131.54	106.45	97.71	-0.154324	0.434882	-1.43436	7.26182e-18	1.38833	3.98539e-19	0.432379	0.130885	hypothetical protein
hypothetical protein CDS	PA1168	6.51	4.02	43.58	27.14	46.8	94.28	69.19	80.16	68.88	44.55	-2.50548	1.52242e-12	-3.7195	5.0382e-39	1.23534	2.08446e-05	-0.268185	0.509982	hypothetical protein
arachidonate 15-lipoxygenase CDS	PA1169	7.03	7.34	19.85	23.5	25.49	38.19	35.2	29.74	26.77	24.02	-1.39087	5.52838e-17	-2.16583	5.1271e-41	0.875723	5.06574e-08	-0.411033	0.109748	arachidonate 15-lipoxygenase
hypothetical protein CDS	PA1170	71.39	64.65	143.07	210.45	257.55	17.21	15.11	34.62	38.81	24.26	-1.28161	3.36519e-07	2.24581	1.7834e-36	-3.40348	6.30021e-40	0.860024	0.00495361	hypothetical protein
transglycosylase CDS	PA1171	124.52	125.75	153.67	158.05	141.52	103.5	107.65	97.1	107.87	110.62	-0.00150859	0.993944	0.425303	0.00177147	-0.315041	0.0141354	-0.00881153	0.972497	transglycosylase
napC CDS	PA1172	38.23	42.81	38.3	52.31	44.61	21.52	20.09	21.27	21.8	17.1	0.118507	0.575794	1.13515	3.90808e-09	-0.903219	1.33285e-06	-0.0448404	0.905363	cytochrome C protein NapC
napB CDS	PA1173	15.36	14.86	20	29.4	22.96	14.53	9.62	15.89	11.23	7.35	-0.392503	0.110396	0.49834	0.0893729	-0.78	0.00324389	-0.0472209	0.930051	cytochrome C protein NapB
napA CDS	PA1174	16.94	17.36	31.36	32.38	31.12	29.54	30.69	35.07	37.1	22.93	-0.610303	4.3882e-07	-0.63085	2.18306e-05	0.130561	0.297049	0.0682352	0.874072	nitrate reductase catalytic subunit
napD CDS	PA1175	14.05	18.94	44.22	34.04	28.66	73.14	67.65	124.32	109.36	66.18	-0.827557	0.00510142	-1.90209	2.54292e-17	1.16457	7.47376e-07	0.417086	0.271378	nitrate reductase biosynthesis protein NapD
napF CDS	PA1176	22.58	24.22	46.47	39.95	37.36	154.33	175.6	142.99	134.71	102.64	-0.542333	0.0083409	-2.62627	1.10148e-55	2.18455	9.98301e-36	-0.332245	0.285113	ferredoxin protein NapF
napE CDS	PA1177	90.87	78.62	215.05	144.66	139.95	782.71	871.39	602.05	636.78	488.55	-0.696246	0.0127133	-3.09606	4.30964e-83	2.47803	4.50801e-25	-0.470273	0.0805551	nitrate reductase protein NapE
oprH CDS	PA1178	400.96	399.8	1790.82	1023.72	562.2	363.84	364.59	301.72	383.35	346.7	-1.0938	0.0864916	0.316825	0.0167425	-1.33254	0.0270665	-0.0807459	0.77308	PhoP/Q and low Mg2+ inducible outer membrane protein H1
phoP CDS	PA1179	120.38	126.1	236.66	199.26	152.2	67.69	82.78	83.76	83.35	79.08	-0.397312	0.107068	0.890758	1.36566e-08	-1.1711	6.1436e-07	0.115959	0.689763	two-component response regulator PhoP
phoQ CDS	PA1180	47.61	48.93	59.66	76.68	70.99	25.08	21.64	33.47	26.51	28.98	-0.242397	0.130933	1.22379	1.04979e-14	-1.35306	1.87312e-16	0.31377	0.256927	two-component sensor PhoQ
sensor protein CDS	PA1181	32.61	31.91	37.71	44.58	53.25	64.46	64.48	72.33	65.84	57.18	-0.211303	0.301086	-0.81625	8.86127e-10	0.710734	9.77352e-05	0.0156402	0.962542	sensor protein
transcriptional regulator CDS	PA1182	41.03	40.18	27.32	42.09	35.46	41.13	36.22	24.95	30.42	30.24	0.486357	0.0212495	0.249523	0.138309	0.34939	0.101954	-0.412628	0.0780818	transcriptional regulator
dctA CDS	PA1183	6.44	7.58	38.71	17.19	16.88	79.53	366.87	835.71	1296.92	13.92	-1.46317	0.000227787	-4.33472	2.09612e-06	2.91797	0.000280963	0.186096	0.597645	C4-dicarboxylate transport protein
transcriptional regulator CDS	PA1184	26.72	25.87	32.97	29.03	27.45	24.07	26.79	36.18	38.64	26.48	0.0866461	0.689528	0.230282	0.219907	-0.0314238	0.871832	0.361244	0.261579	transcriptional regulator
glutathione S-transferase CDS	PA1185	6.56	5.9	9.34	5.94	6.41	10.99	12.02	11.45	13.42	13.51	0.0472768	0.908923	-0.692129	0.0195238	0.847015	0.00259886	0.138174	0.660585	glutathione S-transferase
hypothetical protein CDS	PA1186	5.14	5.98	6.05	8.66	7.38	10.51	12.21	7.69	7.39	9.27	-0.129773	0.65815	-0.842464	0.000884737	0.819561	0.000160944	-0.442827	0.0949563	hypothetical protein
acyl-CoA dehydrogenase CDS	PA1187	11.56	10.3	15.04	17.8	13.64	15.38	16.84	17.44	17.32	16.11	-0.228534	0.294622	-0.375827	0.0741356	0.256387	0.171892	0.0675646	0.824374	acyl-CoA dehydrogenase
hypothetical protein CDS	PA1188	17.65	21.98	24.04	30.62	24.72	27.4	28.64	21.19	24.11	27.56	-0.143333	0.507446	-0.318998	0.0837489	0.284859	0.0902469	-0.19792	0.43169	hypothetical protein
Zn-dependent metalloprotease CDS	PA1189	37.79	38.87	29.69	40.79	38.91	22.33	23.57	27.23	28.66	26.87	0.343238	0.0916438	0.917047	4.99896e-06	-0.459866	0.0225352	0.24486	0.343243	Zn-dependent metalloprotease
hypothetical protein CDS	PA1190	36.44	43.1	39.15	36.47	35.96	805.16	896	305.67	287.64	1069.68	0.361395	0.0437967	-4.22911	2.06361e-186	4.69618	6.66799e-243	-0.407419	0.399045	hypothetical protein
hypothetical protein CDS	PA1191	23.24	23.26	56.44	47.05	43	61.69	43.96	127.27	111.57	67.64	-0.794102	0.000123792	-0.99927	1.67885e-06	0.308575	0.192624	0.759303	0.0355296	hypothetical protein
tRNA 2-thiocytidine biosynthesis protein TtcA CDS	PA1192	209.98	243.24	135.35	160.94	164.31	37.41	38.22	81.93	87.2	91.46	0.828045	1.20459e-08	2.75602	2.45606e-80	-1.81069	1.30168e-35	1.13678	7.56e-12	tRNA 2-thiocytidine biosynthesis protein TtcA
hypothetical protein CDS	PA1193	114.45	123.01	77.88	99.61	93.48	25.87	23.57	34.51	34.5	39.46	0.663401	8.8396e-06	2.43634	4.88888e-53	-1.65569	1.33053e-23	0.507813	0.0188017	hypothetical protein
amino acid permease CDS	PA1194	18.71	18.83	10.84	13.35	14.47	5.98	5.68	4.31	4.63	6.06	0.807005	6.4042e-06	1.85498	3.57535e-21	-0.93024	3.29199e-06	-0.205377	0.517652	amino acid permease
hypothetical protein CDS	PA1195	11.53	9.86	10.97	11.26	13.53	16.31	17.33	14.88	16.91	13.82	0.112484	0.675131	-0.469149	0.0481765	0.692263	0.000378788	-0.132768	0.672452	hypothetical protein
transcriptional regulator CDS	PA1196	9.55	10.35	18.88	21.82	26.42	15.61	15.05	13.72	13.92	15.35	-0.885594	1.09828e-05	-0.441389	0.0244767	-0.339627	0.0892771	-0.0950954	0.719834	transcriptional regulator
NAD-dependent protein deacylase CDS	PA1197	53.94	53.82	66.97	68.69	95.91	42.2	41.05	32.59	38.35	44.89	-0.24499	0.303111	0.550908	0.000642971	-0.683688	0.00148068	-0.108423	0.713822	NAD-dependent protein deacylase
hypothetical protein CDS	PA1198	938.95	925.95	610.59	589.13	439.94	629.42	710.65	683.6	726.55	1041.59	1.02859	9.002e-08	0.656785	8.63529e-07	0.490353	0.0142164	0.247021	0.42111	hypothetical protein
lipoprotein CDS	PA1199	687.13	642.22	576.16	522.45	554.26	482.98	447.22	862.07	830.08	590	0.536377	0.000167529	0.694929	2.72409e-07	-0.0450043	0.764304	0.624623	0.0344237	lipoprotein
hypothetical protein CDS	PA1200	120.37	130.6	94.91	100.37	106.02	135.02	130.83	174.43	186.69	143.48	0.588248	4.53296e-06	0.096556	0.520541	0.603523	2.30283e-06	0.310867	0.262625	hypothetical protein
transcriptional regulator CDS	PA1201	37.63	42.89	35.79	41.33	41.21	64.38	70.81	52.4	55.48	64.04	0.299154	0.0570249	-0.565391	0.000387196	0.975215	5.64829e-12	-0.22988	0.317625	transcriptional regulator
hydrolase CDS	PA1202	138.51	106.37	321.96	226.05	212.77	1109.31	1058.13	742.86	684.87	859.89	-0.769676	0.0037943	-2.95495	8.05899e-80	2.26726	2.74821e-23	-0.482409	0.0188514	hydrolase
hypothetical protein CDS	PA1203	37.6	40.74	76.9	70.18	77.84	55.68	56.26	68.21	58.79	51.62	-0.661834	7.16283e-05	-0.332028	0.0839484	-0.221225	0.171968	0.0834351	0.81425	hypothetical protein
NAD(P)H-dependent FMN reductase CDS	PA1204	35.62	31.02	68.46	77.77	64.46	62.52	65.05	68.02	66.12	62.28	-0.796101	2.20936e-06	-0.752017	2.8072e-05	0.0632193	0.69178	0.0356648	0.905363	NAD(P)H-dependent FMN reductase
quercetin 2,3-dioxygenase CDS	PA1205	34.12	33.92	55.79	67.15	57.87	69.02	70.07	60.1	56.86	60.93	-0.548915	0.000132151	-0.848593	2.59258e-08	0.408329	0.00339504	-0.220929	0.299278	quercetin 2,3-dioxygenase
hypothetical protein CDS	PA1206	70.9	82.53	66.86	76.52	72.41	51.82	56.3	51.08	53.95	66.5	0.361064	0.0184204	0.682542	7.81162e-05	-0.209423	0.15958	0.069776	0.818863	hypothetical protein
kefB CDS	PA1207	51.5	59.75	41.51	53.2	52.23	36.8	35.17	28.04	28.27	33.73	0.452687	0.00693506	0.805952	4.26142e-08	-0.239874	0.142904	-0.251739	0.256836	glutathione-regulated potassium-efflux system protein KefB
hypothetical protein CDS	PA1208	20.2	22.79	19.42	22.97	22.21	48.43	43.5	37.14	45.94	37.3	0.268019	0.0956966	-0.913432	8.30999e-09	1.29119	3.20852e-19	-0.181062	0.522462	hypothetical protein
hypothetical protein CDS	PA1209	12.14	15.38	21.33	18.67	15.84	33.55	36.91	28.75	35.15	29.1	-0.165413	0.532349	-1.17015	1.02912e-09	1.11088	1.01227e-08	-0.171028	0.54627	hypothetical protein
quercetin 2,3-dioxygenase CDS	PA1210	9.59	11.15	12.28	10.99	10.38	34.73	37.6	34.3	32.24	37.89	0.151453	0.561054	-1.61523	4.69772e-15	1.87637	4.59222e-26	-0.0553305	0.849277	quercetin 2,3-dioxygenase
hypothetical protein CDS	PA1211	4.95	5.73	7.66	7.04	5.93	14.32	15.16	15.3	12.74	12.86	-0.0923271	0.79223	-1.27055	6.74657e-06	1.28652	5.51666e-09	-0.100451	0.766782	hypothetical protein
major facilitator superfamily transporter CDS	PA1212	4.89	5.76	3.47	4.56	3.97	16.53	14.84	16.16	16.71	12.31	0.672908	0.00570513	-1.36946	6.40304e-10	2.15516	7.58946e-29	-0.0497388	0.897649	major facilitator superfamily transporter
hypothetical protein CDS	PA1213	2.86	4.77	2.86	2.47	2.95	12.2	10.22	9.51	13.25	7.65	0.708955	0.0443	-1.35736	4.30681e-06	2.19021	7.88052e-21	-0.120033	0.778869	hypothetical protein
hypothetical protein CDS	PA1214	4	3.86	1.78	4.22	2.78	10.96	12.53	9.12	10.96	5.36	0.681211	0.0700667	-1.39009	4.39781e-10	2.17139	4.0138e-12	-0.366286	0.359191	hypothetical protein
hypothetical protein CDS	PA1215	5.73	6.66	4.59	6.33	5.96	18.45	23.05	15.06	18.16	10.85	0.406556	0.096862	-1.5513	1.97219e-13	2.06492	1.55504e-23	-0.414183	0.241409	hypothetical protein
hypothetical protein CDS	PA1216	15.31	22.29	9.07	9.96	11.62	37.25	45.25	27.99	36.35	19.89	1.12533	3.59591e-06	-0.95144	8.1313e-06	2.19548	9.84827e-30	-0.453537	0.213489	hypothetical protein
2-isopropylmalate synthase CDS	PA1217	12.83	15.85	13.75	16.26	16.44	52.19	51.62	33.94	42.07	30.95	0.160058	0.434453	-1.67006	3.70376e-24	1.93947	6.76422e-42	-0.489433	0.0689959	2-isopropylmalate synthase
hypothetical protein CDS	PA1218	8.22	9.79	10.7	9.55	9.96	32.78	40.31	20.86	27.87	24.72	0.105831	0.681512	-1.83084	4.05127e-19	2.04426	2.2834e-28	-0.525594	0.0464529	hypothetical protein
hypothetical protein CDS	PA1219	3.07	5.02	5.06	5.69	6.18	15.5	19.18	6.78	9.51	12.26	-0.207264	0.586478	-1.89614	6.72311e-10	1.79462	2.32428e-15	-0.742827	0.0182525	hypothetical protein
hypothetical protein CDS	PA1220	1.97	3.05	2.98	3.24	2.49	12.69	14.11	4.15	6.65	7.12	0.060247	0.881105	-2.21789	2.955e-17	2.38783	5.44965e-31	-1.01429	0.000384529	hypothetical protein
hypothetical protein CDS	PA1221	2.44	3.09	1.84	1.58	2.11	14.98	17.24	7.19	9.26	8.88	0.835566	0.00368329	-2.34736	1.21846e-27	3.29748	8.29135e-57	-0.858145	0.000145194	hypothetical protein
membrane-bound lytic murein transglycosylase A CDS	PA1222	77.66	81.89	72.85	86.89	84.12	48.55	56.47	51.4	55.33	62.23	0.243727	0.0814223	0.781922	1.80468e-07	-0.425781	0.00522693	0.0894812	0.743322	membrane-bound lytic murein transglycosylase A
transcriptional regulator CDS	PA1223	17.53	23.32	28.11	30.09	29.11	38.52	36.08	33.48	37.13	21.19	-0.240165	0.2295	-0.687598	0.00034323	0.556821	5.71423e-05	-0.230774	0.554051	transcriptional regulator
NAD(P)H dehydrogenase CDS	PA1224	18.96	19.79	18.09	18.01	17.18	13.42	14.24	7.4	8.77	11.95	0.392331	0.0240706	0.661435	0.00187963	-0.15673	0.38307	-0.502341	0.0959927	NAD(P)H dehydrogenase
NAD(P)H dehydrogenase CDS	PA1225	12.98	19.61	18.81	16.08	19.48	12.17	13	8.7	8.82	8.96	0.10908	0.726312	0.546013	0.0406084	-0.324748	0.125828	-0.468724	0.0773158	NAD(P)H dehydrogenase
transcriptional regulator CDS	PA1226	17.87	20.52	30.02	39.95	31.74	27.67	28.36	28.04	25.64	25.31	-0.541789	0.00700369	-0.363786	0.0862636	-0.0708949	0.716886	-0.0819212	0.786532	transcriptional regulator
hypothetical protein CDS	PA1227	29.05	31.95	30.91	32	38.52	19.24	21.97	20.45	19.34	19.66	0.120746	0.559403	0.744054	6.51027e-05	-0.510397	0.00608716	-0.0530128	0.865314	hypothetical protein
hypothetical protein CDS	PA1228	126.53	129.18	24.87	35	34.39	10.99	13.08	8.59	9.48	11.73	2.27479	1.81866e-36	3.57457	3.15792e-69	-1.16781	1.74854e-06	-0.242548	0.48554	hypothetical protein
transcriptional regulator CDS	PA1229	10.99	9.91	9.44	8.92	9.41	16.59	15.64	9.75	14.56	12.76	0.439075	0.0444744	-0.441501	0.0588981	0.9936	5.01455e-08	-0.345675	0.253578	transcriptional regulator
hypothetical protein CDS	PA1230	5.09	4.86	7.55	6.3	3.05	3.58	6.67	7.29	7.72	5.9	0.0609505	0.928215	0.11438	0.861568	0.0567647	0.917549	0.323279	NA	hypothetical protein
hypothetical protein CDS	PA1231	1.75	1.75	1.72	2.18	2.02	3.93	2.81	2.25	2.48	4.87	0.102953	0.82278	-0.735121	0.0934403	0.948815	0.00299315	-0.0716846	NA	hypothetical protein
hypothetical protein CDS	PA1232	4.64	4.12	5.73	6.99	6.78	8.12	8.52	5.93	5.95	6.97	-0.295372	0.16216	-0.740352	0.000687771	0.553579	0.00122454	-0.380243	0.108072	hypothetical protein
hypothetical protein CDS	PA1233	28.51	25.2	29.07	36.14	29.25	22.87	26.25	14.54	18.51	30.63	0.043304	0.878846	0.311401	0.270357	-0.157101	0.488533	-0.180796	0.67762	hypothetical protein
hypothetical protein CDS	PA1234	37.14	33.03	46.18	52.54	51.31	33.26	44.92	26.59	32.85	40.52	-0.23694	0.177877	0.0252839	0.91074	-0.151291	0.449174	-0.210886	0.537144	hypothetical protein
transcriptional regulator CDS	PA1235	26.09	22.81	30.65	38.01	31.02	38.4	40.9	27.47	29.64	35.46	-0.166142	0.412816	-0.512466	0.0053963	0.45568	0.00513589	-0.342386	0.150666	transcriptional regulator
major facilitator superfamily transporter CDS	PA1236	4.86	4.12	4.72	5.71	6.66	9.49	8.05	5.57	4.63	7.89	-0.0698767	0.819802	-0.77896	0.00145878	0.816061	0.000180985	-0.469509	0.149734	major facilitator superfamily transporter
multidrug resistance efflux pump CDS	PA1237	2.91	3.21	2.16	4.1	3.57	4.73	6.73	3.12	3.8	4.98	0.171456	0.669297	-0.711459	0.0271258	0.987425	0.00192848	-0.452028	0.190152	multidrug resistance efflux pump
multidrug efflux pump outer membrane protein CDS	PA1238	1.36	2.24	2.06	2.13	1.57	7.09	6.57	4.05	2.46	4.63	0.164349	0.703071	-1.73216	1.69561e-08	2.0099	1.05303e-17	-0.735695	0.0248607	multidrug efflux pump outer membrane protein
hypothetical protein CDS	PA1239	4.67	6.95	7.63	7.63	6.86	13.94	13.49	7.68	9.07	12.1	-0.0738321	0.823627	-1.05192	7.33806e-05	1.08842	5.75984e-09	-0.460835	0.118838	hypothetical protein
enoyl-CoA hydratase CDS	PA1240	6	4.91	6.77	7.12	5.67	12.33	13.09	7.99	6.15	9.24	0.0169425	0.963355	-1.02775	0.000147292	1.15507	2.47714e-08	-0.625507	0.0274045	enoyl-CoA hydratase
transcriptional regulator CDS	PA1241	35.65	46.55	37.96	42.45	39.32	26.04	25.22	42.45	51.94	38.98	0.308143	0.11085	0.85354	2.58566e-05	-0.433337	0.00517099	0.712357	0.00569298	transcriptional regulator
hypothetical protein CDS	PA1242	8.55	8.96	12.35	12.91	11.45	28.99	31.44	16.47	19.73	25.58	-0.21163	0.229792	-1.6016	8.16728e-22	1.49879	8.27633e-26	-0.507345	0.0631057	hypothetical protein
sensor/response regulator hybrid protein CDS	PA1243	30.75	40.04	27.43	28.93	27.81	53.97	55.78	39.01	37.94	52.9	0.599082	0.000253145	-0.452821	0.00433627	1.16582	1.44741e-24	-0.321652	0.22269	sensor/response regulator hybrid protein
hypothetical protein CDS	PA1244	653.93	810.27	786.57	689.16	653.81	1952.13	2019.62	1355.55	1384.59	2159.26	0.307586	0.110717	-1.2579	4.99274e-19	1.67508	6.90561e-28	-0.259279	0.425031	hypothetical protein
hypothetical protein CDS	PA1245	21.67	22.78	215.63	119.94	74.49	2453.08	2810.53	1690.02	1699.73	2703.19	-2.11177	0.000277617	-6.69154	0	4.1631	2.35885e-13	-0.337367	0.296956	hypothetical protein
aprD CDS	PA1246	7.69	8.06	66.24	43.63	25.75	566.63	550.76	377.37	312.08	570.66	-2.17073	1.439e-09	-5.95485	0	3.73079	2.11401e-27	-0.362703	0.286947	alkaline protease secretion ATP-binding protein AprD
aprE CDS	PA1247	7	8.75	41.55	31.92	18.42	318.68	307.41	207.28	188.92	298.38	-1.635	1.73205e-06	-5.11699	9.92716e-240	3.48164	3.48006e-29	-0.396713	0.179289	alkaline protease secretion protein AprE
aprF CDS	PA1248	7.04	8.64	45.85	25.79	19.61	286.29	279.75	225.72	212.86	338.05	-1.63173	7.70401e-06	-4.98163	1.70798e-235	3.33305	2.77706e-23	-0.123588	0.728408	alkaline protease secretion protein AprF
aprA CDS	PA1249	51.4	60.83	210.53	85.46	67.7	4997.91	5465.75	4423.36	4241.88	5596.7	-0.748437	0.286591	-6.35034	0	5.09635	1.7886e-14	-0.134924	0.621674	alkaline metalloproteinase
aprI CDS	PA1250	85.43	66.71	86.67	85.48	88.02	476.67	472.36	350.4	320.83	523.85	0.0812373	0.71708	-2.45101	7.45204e-53	2.64376	7.62534e-105	-0.232129	0.481284	alkaline proteinase inhibitor AprI
chemotaxis transducer CDS	PA1251	13.93	15.93	14.49	17.81	17.42	67.7	66.37	42.23	36.49	67.45	0.119974	0.533309	-1.98152	1.66103e-39	2.20922	4.72958e-54	-0.402345	0.242967	chemotaxis transducer
bifunctional Delta(1)-pyrroline-2-carboxylate/Delta(1)-piperideine-2- carboxylate reductase CDS	PA1252	13.33	15.86	12.05	14.9	13.91	28.34	35.23	19.16	19.12	31.89	0.368076	0.060721	-0.938748	1.5779e-06	1.41629	5.0898e-15	-0.387692	0.258677	bifunctional Delta(1)-pyrroline-2-carboxylate/Delta(1)-piperideine-2- carboxylate reductase
semialdehyde dehydrogenase CDS	PA1253	3.63	6.02	3.97	5.57	4.71	10.05	14.3	5.84	6.6	9.34	0.287034	0.372652	-1.1488	1.4082e-05	1.54514	5.61349e-11	-0.644313	0.0418176	semialdehyde dehydrogenase
dihydrodipicolinate synthetase CDS	PA1254	3.46	5.79	4.36	4.69	4.9	12.54	11.25	10.86	10.55	7.79	0.252085	0.467176	-1.17633	4.59823e-05	1.54378	3.60055e-14	-0.246631	0.466856	dihydrodipicolinate synthetase
trans-3-hydroxy-L-proline dehydratase CDS	PA1255	3.6	4.3	4.38	5.46	5.14	17.21	21.26	18.7	16.25	9.87	-0.0669963	0.835669	-2.09074	4.19432e-18	2.12953	5.87294e-26	-0.284477	0.482532	trans-3-hydroxy-L-proline dehydratase
amino acid ABC transporter ATP binding protein CDS	PA1256	6.93	8.15	5.77	7.28	6.93	20.16	22.42	16	17	17.74	0.44387	0.0876533	-1.30391	3.78622e-08	1.85989	2.60986e-21	-0.311357	0.203968	amino acid ABC transporter ATP binding protein
amino acid ABC transporter permease CDS	PA1257	4.92	4.16	4.71	6.3	5.4	8.66	9.61	9.76	8.94	6.9	0.00537269	0.990084	-0.821076	0.012516	0.936269	0.00011356	-0.0815085	0.842741	amino acid ABC transporter permease
ABC transporter permease CDS	PA1258	3.93	4.82	4.35	4.19	3.56	8.73	7.19	7.68	8.14	9.07	0.383414	0.258069	-0.676925	0.0477389	1.17478	7.34109e-06	0.0452799	0.905363	ABC transporter permease
hypothetical protein CDS	PA1259	4.75	5.17	3.82	7.34	5.65	9.75	12.23	10.94	7.24	8.48	0.100367	0.781498	-0.961697	1.23966e-05	1.16247	2.83844e-05	-0.262219	0.456629	hypothetical protein
amino acid ABC transporter substrate-binding protein CDS	PA1260	11.03	12.68	16.58	10.87	13.42	13.42	26.81	38.39	36.95	17.6	0.0593671	0.86189	-0.57784	0.0452608	0.740018	0.028885	0.444193	0.320153	amino acid ABC transporter substrate-binding protein
transcriptional regulator CDS	PA1261	10.75	12.89	13.51	17.04	17.34	16.72	17.26	18.81	16.93	19.46	-0.15942	0.523494	-0.341773	0.162126	0.29095	0.142904	0.103549	0.728289	transcriptional regulator
major facilitator superfamily transporter CDS	PA1262	2.64	3.09	2.91	4.43	3.87	3.07	4.71	2.45	3.12	3.28	-0.107885	0.752957	-0.258704	0.449095	0.25834	0.393228	-0.342289	0.334566	major facilitator superfamily transporter
hypothetical protein CDS	PA1263	29.83	36.25	31.95	35.87	35.45	41.96	49.4	29.39	35.66	42.1	0.209443	0.226847	-0.286695	0.111459	0.607046	7.33693e-05	-0.330619	0.229655	hypothetical protein
transcriptional regulator CDS	PA1264	7.67	8.46	11.07	11.86	9.37	18.84	19.2	11.38	13.12	15.4	-0.144277	0.570339	-1.05165	2.3202e-06	1.0158	3.24274e-08	-0.480366	0.0531756	transcriptional regulator
hypothetical protein CDS	PA1265	2.12	2.83	4.11	4.01	3.94	5.69	5.66	2.41	1.52	3.51	-0.4156	0.210544	-0.999551	0.00512663	0.689962	0.0037089	-0.953599	0.00582798	hypothetical protein
oxidoreductase CDS	PA1266	2.45	2.52	1.81	3.83	2.84	3.64	3.48	1.4	1.48	2.66	0.0953493	0.834727	-0.331952	0.344434	0.53369	0.112709	-0.774953	0.0252551	oxidoreductase
hypothetical protein CDS	PA1267	2.05	2.9	2.33	4.41	2.71	1.93	2.57	1.34	0.94	1.84	-0.0667209	0.888308	0.318475	0.453804	-0.276269	0.457821	-0.548063	NA	hypothetical protein
4-hydroxyproline 2-epimerase CDS	PA1268	3.71	4.44	6.53	6.24	6.48	3.12	3.04	2.47	3.09	2.3	-0.379196	0.151147	0.580747	0.110058	-0.853231	0.000484886	-0.185741	NA	4-hydroxyproline 2-epimerase
transcriptional regulator CDS	PA1269	36.07	37.75	40.59	39.88	38.9	36.8	25.73	63.83	69.79	38.76	0.15993	0.328384	0.417204	0.0475869	-0.146058	0.496642	0.705827	0.050757	transcriptional regulator
hypothetical protein CDS	PA1270	2.44	3.32	3.19	4.34	4.48	5.53	4.42	4.55	4.16	6	-0.19782	0.510598	-0.603574	0.0275587	0.511472	0.0298627	-0.0255926	0.949133	hypothetical protein
tonB-dependent receptor CDS	PA1271	147.65	151.51	84.24	109.88	113.97	28.06	26.55	20.09	27.24	30.05	0.809797	1.04883e-06	2.62823	3.17049e-85	-1.69649	9.04179e-23	-0.0826105	0.810886	tonB-dependent receptor
cobO CDS	PA1272	190.66	213.66	116.57	164.48	149.8	56.22	52.93	31.37	35.6	58.65	0.760627	1.7745e-05	2.06287	6.5923e-45	-1.18215	6.07055e-11	-0.336397	0.345474	cob(I)yrinic acid a,c-diamide adenosyltransferase
cobB CDS	PA1273	97.93	114.69	66.93	80.89	86.36	16.7	17.26	18.31	12.04	21.38	0.711828	1.46269e-05	2.8181	1.03567e-76	-1.9865	7.03759e-34	0.0140186	0.973599	hydrogenobyrinate a,c-diamide synthase
5,6-dimethylbenzimidazole synthase CDS	PA1274	112.04	120.23	95.41	116.49	132.54	12.74	11.05	15.17	11.48	18.51	0.285949	0.139463	3.45076	4.62672e-87	-3.0381	7.16094e-51	0.28601	0.399292	5,6-dimethylbenzimidazole synthase
cobD CDS	PA1275	65.35	69.22	65.01	78.74	84.21	11.15	8.4	9.92	6.17	10.25	0.0960407	0.610927	2.94787	2.36598e-58	-2.72965	1.11993e-42	-0.134644	0.747413	cobalamin biosynthesis protein CobD
cobC CDS	PA1276	89.31	99.41	71.82	114.76	110.43	13.64	12.5	11.4	5.17	12.21	0.204093	0.421728	3.02156	3.20559e-78	-2.68439	2.14613e-31	-0.345617	0.415937	threonine-phosphate decarboxylase
cobQ CDS	PA1277	68.51	74.45	51.41	85.55	90.14	8.59	10.58	8.05	6.41	9.29	0.190181	0.513555	3.06914	2.60821e-78	-2.73613	1.54758e-25	-0.250142	0.434306	cobyric acid synthase
cobP CDS	PA1278	82.38	89.96	69.86	112.71	106.9	14.73	14.02	11.46	10.13	12.53	0.111623	0.686433	2.74869	3.80215e-50	-2.50641	1.51861e-25	-0.309619	0.283328	bifunctional adenosylcobinamide kinase/adenosylcobinamide-phosphate guanylyltransferase
cobU CDS	PA1279	67.39	79.24	56.71	96.67	94.17	15.1	12.8	9.39	8.61	11.33	0.104143	0.736781	2.56426	1.77627e-51	-2.32655	4.16955e-20	-0.470768	0.0750488	nicotinate-nucleotide--dimethylbenzimidazole phosphoribosyltransferase
hypothetical protein CDS	PA1280	66.1	71.41	54.01	80.83	99.36	10.33	7.95	8.03	6.88	9.27	0.090565	0.781601	3.07431	1.35255e-51	-2.83913	2.70832e-23	-0.160268	0.664541	hypothetical protein
cobV CDS	PA1281	52.16	57.87	57.71	73.92	69.68	10.34	8.59	8.49	9.02	10.74	-0.0138912	0.94902	2.70161	2.90063e-44	-2.59758	2.20866e-43	-0.0140755	0.969359	adenosylcobinamide-GDP ribazoletransferase
major facilitator superfamily transporter CDS	PA1282	11.91	12.08	10.02	16.27	15.98	5.09	5.93	3.92	5.26	4.53	0.0434408	0.889716	1.29675	1.37574e-09	-1.13389	9.24162e-06	-0.240109	0.449154	major facilitator superfamily transporter
transcriptional regulator CDS	PA1283	20.52	23.95	34.35	38.57	35.57	50.91	57.13	38.99	37.12	50.54	-0.425881	0.0142251	-1.09498	8.72806e-09	0.777803	2.10561e-07	-0.332697	0.215086	transcriptional regulator
acyl-CoA dehydrogenase CDS	PA1284	7.71	8.57	11.8	11.42	12.13	14.35	15.55	8.84	9.05	12.48	-0.261717	0.141209	-0.693371	0.000218476	0.541286	0.000373158	-0.518364	0.0482142	acyl-CoA dehydrogenase
transcriptional regulator CDS	PA1285	46.18	56.06	118.44	38.89	25.43	92.09	111.59	33.92	46.03	95.59	-0.00447787	0.996995	-0.810655	7.17286e-06	0.805923	0.315039	-0.606441	0.142095	transcriptional regulator
major facilitator superfamily transporter CDS	PA1286	10.56	12.97	50.16	10.3	9.41	9.24	8.32	3.02	3	7.09	-0.556734	0.56125	0.598279	0.00783389	-1.01734	0.256901	-0.774896	0.0461935	major facilitator superfamily transporter
glutathione peroxidase CDS	PA1287	66.86	76.13	117.11	101.69	80.67	101.6	111.47	151.57	163.07	155.1	-0.212342	0.387798	-0.39387	0.0140437	0.289539	0.181089	0.523574	0.00747143	glutathione peroxidase
hypothetical protein CDS	PA1288	782.1	719.66	384.96	393.32	474.2	288.44	351.75	525.62	550.38	385.94	1.10955	1.20007e-12	1.40886	1.80734e-22	-0.181697	0.324172	0.533438	0.0791618	hypothetical protein
hypothetical protein CDS	PA1289	26.35	29.31	45.12	36.71	32.76	347.81	266.13	315.2	292.58	269.99	-0.188439	0.464982	-3.27297	4.71201e-78	3.1749	4.29186e-49	-0.0614688	0.859821	hypothetical protein
transcriptional regulator CDS	PA1290	13.23	9.71	20.63	17.22	18.98	42.31	28.89	23.05	28.19	22.3	-0.446457	0.0880241	-1.44141	1.21275e-08	1.09713	2.38619e-06	-0.469065	0.13499	transcriptional regulator
hypothetical protein CDS	PA1291	28.01	30.18	34.02	34.88	38.16	30.9	35.15	18.89	23.45	25.57	-0.0257121	0.895339	-0.00360175	0.985322	0.0886912	0.594814	-0.50701	0.0396561	hypothetical protein
3-mercaptopyruvate sulfurtransferase CDS	PA1292	130.23	129.26	164.54	158.56	147.99	84.16	102.86	118.82	130.68	118.32	-0.00630961	0.97396	0.651638	2.08831e-05	-0.544937	0.000690406	0.360673	0.137948	3-mercaptopyruvate sulfurtransferase
hypothetical protein CDS	PA1293	153.52	172.16	146.61	162.24	141.72	59.51	60.85	67.43	78.98	92.43	0.38538	0.00372796	1.61275	2.57505e-31	-1.11414	5.52138e-19	0.367968	0.123646	hypothetical protein
rnd CDS	PA1294	111.4	111.22	70.19	75.21	83.83	43.29	45.35	51.88	53.33	65.46	0.809265	3.13532e-09	1.50621	5.72802e-27	-0.582069	7.28775e-05	0.331425	0.146134	ribonuclease D
hypothetical protein CDS	PA1295	96.56	87.53	66.77	71.51	67.05	33.67	27.91	36.67	38.15	40.41	0.69452	5.35737e-06	1.7523	5.02872e-18	-0.943927	7.34182e-08	0.288514	0.28655	hypothetical protein
2-hydroxyacid dehydrogenase CDS	PA1296	59.56	65.76	121.85	123.29	131.86	87.31	81.44	129.3	133.07	103.21	-0.730716	1.51364e-08	-0.248389	0.103546	-0.37293	0.00452986	0.482992	0.0704813	2-hydroxyacid dehydrogenase
metal transporter CDS	PA1297	15.92	16.71	11.7	15.84	17.09	19.05	19.16	16.36	17.01	30.23	0.400168	0.0780556	-0.0491604	0.812315	0.56073	0.00735967	0.110916	0.798272	metal transporter
hypothetical protein CDS	PA1298	18.89	27.69	19.31	21.02	20.86	35.15	45.54	29.65	32.96	57.56	0.450467	0.0969502	-0.606416	0.0266629	1.17075	3.63223e-08	-0.0190855	0.967541	hypothetical protein
hypothetical protein CDS	PA1299	168.11	161.09	65.98	91.26	97.35	243.99	250.53	112.32	128.67	204.28	1.21684	3.46546e-10	-0.404827	0.00463841	1.73411	2.49136e-19	-0.643547	0.04024	hypothetical protein
ECF subfamily sigma-70 factor CDS	PA1300	39.6	36.8	195.64	232.14	157.5	461.83	490.89	528.29	510.72	571.79	-2.05409	2.56289e-25	-3.45113	6.43484e-126	1.48069	7.07829e-15	0.161319	0.446891	ECF subfamily sigma-70 factor
transmembrane sensor CDS	PA1301	13.31	17.28	183.21	201.92	141.1	364.9	440.64	382.31	379.63	452.43	-3.20529	8.64814e-54	-4.52606	2.27856e-166	1.39053	3.24298e-12	0.00168434	0.995656	transmembrane sensor
heme utilization protein CDS	PA1302	13.38	12.77	96.15	88.31	75.12	68.91	61.05	57.51	44.28	61.22	-2.4354	4.38132e-47	-2.12691	3.62285e-47	-0.212565	0.242086	-0.238051	0.407777	heme utilization protein
signal peptidase CDS	PA1303	28.6	36.69	49.08	58.65	56.66	39.55	32.57	26.28	23.4	34.88	-0.470954	0.011412	0.0345543	0.876617	-0.39717	0.0227786	-0.32261	0.292679	signal peptidase
oligopeptidase CDS	PA1304	59.31	61.1	62.77	65.4	62.82	30.45	31.48	35.8	38.22	40.55	0.188997	0.11598	1.13722	1.97255e-16	-0.836248	5.96728e-13	0.284571	0.151768	oligopeptidase
hypothetical protein CDS	PA1305	263.44	238.34	295.47	271.7	323.03	87.55	66.65	181.29	208.66	149.15	0.0273207	0.895339	1.87693	6.13114e-29	-1.73203	1.56803e-20	1.06788	7.86e-05	hypothetical protein
HIT family protein CDS	PA1306	148.96	138.23	212.88	193.73	206.86	108.73	83.1	153.75	179.87	126.77	-0.239826	0.133937	0.760329	1.18724e-05	-0.887158	7.65684e-07	0.593969	0.046537	HIT family protein
hypothetical protein CDS	PA1307	124.59	121.9	186.9	162.88	167.32	126.03	133.42	149.62	175.31	122.79	-0.214648	0.202686	0.106801	0.469755	-0.210221	0.179843	0.182384	0.577232	hypothetical protein
hypothetical protein CDS	PA1308	82.15	79.09	118.61	133.89	116.61	98.54	97.34	106.42	108.4	96.93	-0.335944	0.0170734	-0.0994286	0.542905	-0.126218	0.361874	0.0802216	0.77308	hypothetical protein
transcriptional regulator CDS	PA1309	32.27	28.95	40.81	50.26	45.18	34.23	39.22	29.34	31.26	32.8	-0.292273	0.085854	-0.0805277	0.671011	-0.101711	0.544657	-0.227085	0.335956	transcriptional regulator
phnW CDS	PA1310	3.57	4.65	6.46	5.07	5.92	7.47	8.97	6.11	6.11	7.75	-0.233135	0.444602	-0.81361	0.00389966	0.687452	0.00277903	-0.279856	0.348165	2-aminoethylphosphonate--pyruvate transaminase
phnX CDS	PA1311	10.25	10.7	13.25	15.49	14.31	27.54	33.93	18.37	19.12	26.48	-0.17981	0.387301	-1.36444	4.72132e-11	1.29269	2.92974e-13	-0.479557	0.093268	phosphonoacetaldehyde hydrolase
transcriptional regulator CDS	PA1312	15.61	15.79	26.76	26.65	26.28	21.34	23.47	26.23	33.3	27.43	-0.48442	0.00212799	-0.328466	0.100231	-0.0461599	0.777017	0.338281	0.208065	transcriptional regulator
major facilitator superfamily transporter CDS	PA1313	5.17	4.75	5.45	5.28	4.5	7.3	7.33	4.54	5.29	8.5	0.233536	0.358357	-0.373568	0.143307	0.719172	0.000363326	-0.229817	0.548368	major facilitator superfamily transporter
hypothetical protein CDS	PA1314	14.32	17.98	15.02	20.11	18.56	27.85	24.91	14.84	13.87	24.8	0.121598	0.674424	-0.522475	0.0454213	0.753949	0.000297751	-0.481848	0.164491	hypothetical protein
transcriptional regulator CDS	PA1315	36.09	39.74	29.88	34.9	32.57	21.68	25.33	20.22	24.17	29.77	0.492885	0.00165061	0.866102	8.13706e-06	-0.260654	0.135413	0.0557977	0.879263	transcriptional regulator
major facilitator superfamily transporter CDS	PA1316	12.32	12.77	40.57	34.06	27.8	57.61	52.62	53.55	63.83	32.33	-1.16187	1.10659e-07	-1.95014	1.19776e-35	0.881559	2.67166e-05	-0.109352	0.814427	major facilitator superfamily transporter
cyoA CDS	PA1317	57.84	63.84	376.95	279.49	223.8	220.62	186.62	424.4	486.53	308.42	-1.96782	2.19605e-15	-1.55881	6.10959e-26	-0.326724	0.217119	0.859921	0.00360833	cytochrome o ubiquinol oxidase subunit II
cyoB CDS	PA1318	52.05	56.26	300.5	222.41	173.53	327.76	268.84	333	293.7	292.99	-1.80014	1.35108e-12	-2.27636	1.52601e-55	0.550429	0.0403367	0.0368923	0.911047	cytochrome o ubiquinol oxidase subunit I
cyoC CDS	PA1319	28.31	37.43	171.46	120.35	97.72	212.37	173.66	195.69	161.55	191.22	-1.67969	2.85905e-09	-2.36791	1.68701e-41	0.756493	0.00581157	-0.0736658	0.818178	cytochrome o ubiquinol oxidase subunit III
cyoD CDS	PA1320	50.53	41.87	267.3	164.18	159.03	369.66	264.48	295.87	260.33	312.51	-1.7824	7.02845e-10	-2.58703	3.18787e-41	0.866868	0.00342384	-0.121151	0.716238	cytochrome o ubiquinol oxidase subunit IV
cyoE CDS	PA1321	43.09	47.05	237.47	169.37	151.27	253.97	200.79	265.4	236.49	271.11	-1.75062	2.95224e-13	-2.14888	5.85861e-42	0.479349	0.0621116	0.164408	0.552264	protoheme IX farnesyltransferase
TonB-dependent receptor CDS	PA1322	5.96	6.74	13.53	12.64	12.3	14.06	14.46	12.79	13.86	15.39	-0.74007	1.18422e-05	-0.983549	7.64452e-08	0.35106	0.0209491	-0.0286961	0.919685	TonB-dependent receptor
hypothetical protein CDS	PA1323	11.5	13.98	64.97	44.39	34.29	973.32	1042.53	731.07	852.82	1041.72	-1.59643	1.17864e-06	-6.10525	1.04555e-264	4.52277	1.72413e-62	-0.19587	0.472182	hypothetical protein
hypothetical protein CDS	PA1324	13.95	16.18	59	38.45	39.04	1074.9	1094.21	799.75	876.72	1023.85	-1.30367	2.76746e-06	-5.97444	0	4.71645	2.12186e-89	-0.260127	0.240746	hypothetical protein
hypothetical protein CDS	PA1325	59.95	47.01	55.8	58.01	54.37	20.3	12.45	36.45	31.83	16.64	0.202109	0.328446	1.87431	7.72265e-14	-1.55553	1.20063e-11	0.583533	0.160906	hypothetical protein
ilvA2 CDS	PA1326	45.35	37.56	18.35	31.02	36.72	7.33	8.82	6.02	6.03	6.43	0.790101	0.00807322	2.53377	1.64161e-43	-1.59584	5.0551e-08	-0.359363	0.169738	threonine dehydratase
protease CDS	PA1327	21.31	20.62	20.68	23.89	27.37	127.57	150.08	99.08	93.21	91.64	0.077986	0.713297	-2.5399	3.23266e-68	2.71928	1.84992e-55	-0.516058	0.0185967	protease
transcriptional regulator CDS	PA1328	11.17	13.47	18.84	16.26	16.42	46.46	48.17	31.63	31.44	32.11	-0.209248	0.356898	-1.75431	3.07586e-22	1.65209	2.80927e-24	-0.547571	0.00419595	transcriptional regulator
hypothetical protein CDS	PA1329	3.03	5.27	2.79	5.89	3.02	11.56	10.03	6.98	5.9	9.6	0.342912	0.527495	-1.18598	0.00260578	1.63997	4.03717e-06	-0.447192	0.192095	hypothetical protein
short-chain dehydrogenase CDS	PA1330	12.56	16.32	21.15	23.97	27.2	48.22	56.72	30.33	35.12	50.4	-0.460989	0.0359746	-1.67218	5.82576e-18	1.315	1.86147e-13	-0.396747	0.210131	short-chain dehydrogenase
hypothetical protein CDS	PA1331	13.36	14.07	35.62	35.78	32.2	9.67	9.18	11.56	11.75	12.99	-1.05463	2.08076e-13	0.719221	0.000183377	-1.66423	2.02217e-28	0.332873	0.148277	hypothetical protein
hypothetical protein CDS	PA1332	22.45	27.32	51.56	57.37	53.46	68.55	64.25	83.25	87.4	64.72	-0.844352	1.99803e-07	-1.23204	2.0612e-11	0.494887	0.000328159	0.218291	0.48554	hypothetical protein
hypothetical protein CDS	PA1333	38.7	48.16	225.1	257.99	186.5	205.81	242.86	345.18	281.02	195.43	-2.06398	3.65218e-24	-2.18055	4.13781e-30	0.208506	0.29696	0.245255	0.531632	hypothetical protein
oxidoreductase CDS	PA1334	7.7	8.59	11.44	13.94	12.34	17.74	21.4	14.61	13.4	17.25	-0.351294	0.0775489	-1.07902	3.29967e-07	0.835538	2.73899e-06	-0.347623	0.19427	oxidoreductase
two-component response regulator CDS	PA1335	25.29	28.11	31.31	43.91	34.96	31.6	30.94	28.49	23.96	24.88	-0.18394	0.373852	-0.0472944	0.785995	-0.02732	0.888963	-0.256638	0.319542	two-component response regulator
two-component sensor CDS	PA1336	29.32	31.36	35.59	43.51	39.39	26.13	25.6	37.66	31.63	22.6	-0.107609	0.498692	0.409417	0.00716491	-0.406056	0.00385087	0.213287	0.571981	two-component sensor
ansB CDS	PA1337	107.17	118.4	98.26	121.23	122.88	322.4	350.3	261.8	231.34	208.81	0.25377	0.118565	-1.39341	2.26807e-25	1.75475	4.63033e-32	-0.476738	0.0604721	glutaminase-asparaginase
ggt CDS	PA1338	72.11	79.46	62.93	92.46	94.5	80.3	79.91	129.1	95.21	53.98	0.137033	0.571618	0.0998707	0.489941	0.1478	0.495324	0.170591	0.723112	gamma-glutamyltranspeptidase
amino acid ABC transporter ATP binding protein CDS	PA1339	97.03	88.3	117.9	149.05	159.32	207.96	211.08	235.54	222.58	139.68	-0.339228	0.0713998	-0.992948	2.51955e-12	0.759564	6.4832e-06	-0.0541007	0.905363	amino acid ABC transporter ATP binding protein
amino acid ABC transporter permease CDS	PA1340	95.23	86.99	153.61	185.01	193.94	169.8	199.7	271.95	243.25	135.12	-0.683948	1.45737e-05	-0.83578	4.90079e-08	0.258937	0.128948	0.19057	0.669024	amino acid ABC transporter permease
amino acid ABC transporter permease CDS	PA1341	70.55	68.12	113.29	144.39	150.93	92.61	113.12	225.26	222.2	80.23	-0.694672	4.14463e-05	-0.386794	0.0173285	-0.200066	0.302069	0.543076	0.218735	amino acid ABC transporter permease
ABC transporter CDS	PA1342	310.99	285.26	476.73	489.71	507.62	638.98	832.71	1190.5	1255.11	568.02	-0.447929	0.000367839	-1.1185	6.88251e-13	0.77926	2.40714e-06	0.346691	0.422652	ABC transporter
hypothetical protein CDS	PA1343	36.72	32.74	296.45	142.1	42.79	15.08	17.19	10.12	22.21	18.12	-1.5039	0.0732127	1.27947	1.43357e-08	-2.63163	0.00150026	0.0407522	0.93487	hypothetical protein
short-chain dehydrogenase CDS	PA1344	32.8	33.99	66.07	53.66	36.57	184.6	220.99	164.48	142.97	195.04	-0.367601	0.22621	-2.41475	6.74577e-56	2.12816	9.49014e-16	-0.257557	0.35128	short-chain dehydrogenase
hypothetical protein CDS	PA1345	5.23	7.43	7.14	6.62	7.38	25.3	26.4	15.33	15.88	23.13	0.109726	0.693515	-1.84227	1.27783e-20	2.06307	6.84185e-40	-0.468645	0.0961182	hypothetical protein
hypothetical protein CDS	PA1346	1.68	1.75	2.07	2.96	2.36	4.64	5.02	2.63	2.77	4.42	-0.239202	0.483419	-1.29359	2.90414e-05	1.15961	9.12132e-07	-0.490935	0.140537	hypothetical protein
transcriptional regulator CDS	PA1347	5.63	6.68	11.45	9.11	11.45	11.21	10.89	17.07	15.6	13.81	-0.510277	0.0628051	-0.652752	0.0236285	0.247456	0.287029	0.438316	0.122512	transcriptional regulator
hypothetical protein CDS	PA1348	25.05	19.83	42.14	35.71	27.54	237.45	268.17	160.61	184.03	178.8	-0.370642	0.184614	-3.30028	8.70339e-89	3.01666	3.07896e-44	-0.508074	0.0114361	hypothetical protein
hypothetical protein CDS	PA1349	9.04	11.68	13.47	14.36	13.92	111.84	138.48	99.24	104.12	97.5	-0.15338	0.618184	-3.39675	8.67389e-54	3.3464	2.88498e-71	-0.296643	0.244523	hypothetical protein
hypothetical protein CDS	PA1350	8.4	11.5	11.29	12.82	10.61	65.01	65.46	42.74	40.14	52.68	0.0493359	0.869569	-2.52212	6.28569e-39	2.68076	1.95003e-66	-0.499163	0.0279352	hypothetical protein
ECF subfamily sigma-70 factor CDS	PA1351	3.05	3.99	4	3.78	4.45	28.94	27.4	17.27	16.2	24.44	0.0517145	0.879047	-2.8054	2.25483e-39	2.96523	1.65472e-63	-0.497497	0.074701	ECF subfamily sigma-70 factor
hypothetical protein CDS	PA1352	1.25	1.21	0.96	1.41	1.8	3.74	4.02	1.69	2.32	4.89	0.0933876	0.861589	-1.45583	0.000162741	1.65474	1.65358e-07	-0.291334	0.531632	hypothetical protein
hypothetical protein CDS	PA1353	29.15	35.94	19.28	13.06	16.36	111.88	133	64.56	69.22	97.85	1.24035	1.10606e-06	-1.72528	4.4802e-21	3.07771	1.05094e-43	-0.602519	0.0293862	hypothetical protein
hypothetical protein CDS	PA1354	30.57	32.9	23.27	19.36	18.17	95.68	105.95	67.55	65.63	102.28	0.900773	2.59523e-05	-1.48156	3.22443e-17	2.49385	1.5799e-40	-0.32906	0.292989	hypothetical protein
hypothetical protein CDS	PA1355	6.74	7.31	8.61	10.73	5.21	47.72	55.58	49.23	47.11	47.69	0.0474027	0.923049	-2.6799	2.67161e-26	2.8145	1.98818e-23	-0.0978752	0.737991	hypothetical protein
hypothetical protein CDS	PA1356	4.55	6.29	7.97	8.62	7.65	43.2	58.73	34.86	34.78	36.74	-0.299997	0.237368	-3.03595	2.66997e-45	2.83649	2.35364e-47	-0.479807	0.0619344	hypothetical protein
hypothetical protein CDS	PA1357	94	105.88	93.94	116.11	94.73	80.63	87.4	86.17	76.05	102.19	0.246647	0.149895	0.428743	0.00790792	-0.069973	0.677803	0.0581931	0.856323	hypothetical protein
hypothetical protein CDS	PA1358	80.31	93.92	99.67	110.66	110.58	140.82	143.68	154.03	142.57	142.11	-0.0255217	0.892553	-0.526314	0.00106449	0.611182	2.20409e-06	0.0370619	0.897649	hypothetical protein
transcriptional regulator CDS	PA1359	41.75	45.48	33.74	41.76	43.37	20.16	20.09	25.55	22.38	24.69	0.407988	0.0212495	1.29109	2.2016e-12	-0.768857	1.73388e-05	0.244386	0.345474	transcriptional regulator
hypothetical protein CDS	PA1360	38.32	41.01	34.53	49.55	44.4	13.83	16.14	15.23	18.1	15.09	0.162759	0.445638	1.57803	3.54796e-18	-1.29801	1.25675e-10	0.0970966	0.765378	hypothetical protein
multidrug resistance protein PmpM CDS	PA1361	65.51	65.25	56.07	75.69	71.81	17.15	14.73	21.97	21.42	23.34	0.219067	0.227664	2.21033	1.66106e-45	-1.87263	5.14001e-25	0.447317	0.0418921	multidrug resistance protein PmpM
hypothetical protein CDS	PA1362	17.03	17.02	28.36	25.46	26.43	56.99	56.94	47.93	52.09	48.35	-0.37742	0.106579	-1.55213	3.90103e-12	1.28212	1.45314e-13	-0.192454	0.447913	hypothetical protein
ECF subfamily sigma-70 factor CDS	PA1363	65.82	74.44	91.72	158.77	149.8	30.93	32.91	40.21	46.17	69.09	-0.639798	0.0124109	1.31167	7.86271e-16	-1.83432	8.3464e-14	0.595969	0.0504581	ECF subfamily sigma-70 factor
transmembrane sensor CDS	PA1364	36.16	39.38	60.65	115.64	107.75	17.46	26.14	17.52	26.35	36.7	-1.02477	0.000209932	0.968187	2.95977e-06	-1.87558	4.22001e-10	0.227396	0.589834	transmembrane sensor
siderophore receptor CDS	PA1365	28.34	28.62	66.91	72.79	64.29	32.68	33.08	25.9	35.42	30.77	-0.980198	1.58379e-16	-0.0265435	0.862147	-0.843901	5.31514e-12	-0.0945754	0.757679	siderophore receptor
hypothetical protein CDS	PA1366	103.9	89.33	214.4	162.53	164.4	255.46	208.86	316.26	292.68	204.61	-0.626787	0.00395281	-1.08002	1.56681e-11	0.555501	0.00885084	0.197106	0.596438	hypothetical protein
hypothetical protein CDS	PA1367	22.57	27.57	18.5	21.35	17.86	8.74	10.28	7.33	7.24	10.9	0.646916	0.00037849	1.56967	3.66931e-13	-0.807798	2.02379e-05	-0.150954	0.686542	hypothetical protein
hypothetical protein CDS	PA1368	18.31	16.12	23.93	22.67	23.02	28.18	30.49	25.07	30.65	31.55	-0.159455	0.382299	-0.584861	0.000734378	0.535775	0.000199326	-0.0164527	0.958255	hypothetical protein
hypothetical protein CDS	PA1369	120.27	94.22	194.89	166.61	150.14	104.38	99.72	128.4	139.83	175.06	-0.39523	0.0780232	0.253425	0.139528	-0.538804	0.00280026	0.487516	0.0342816	hypothetical protein
hypothetical protein CDS	PA1370	72.67	59.83	137.14	115.58	112.23	118.94	100.46	107.37	97.2	120.68	-0.602012	0.00203085	-0.543948	0.000766118	0.0488044	0.80306	-0.0201013	0.949392	hypothetical protein
hypothetical protein CDS	PA1371	140.7	101.46	256.02	188.48	193.37	272.85	192.48	326.8	262.97	263.56	-0.535383	0.0382627	-0.755801	0.000166437	0.322857	0.193701	0.256358	0.436528	hypothetical protein
hypothetical protein CDS	PA1372	194.58	140.34	306.19	227.86	221.94	303.76	277.73	404.09	320.65	331.84	-0.316693	0.243062	-0.61046	0.000373707	0.399353	0.0617219	0.25415	0.360764	hypothetical protein
fabF2 CDS	PA1373	24.22	30.63	78.91	33.33	28.1	20.16	22.79	16.62	17.85	18.5	-0.458232	0.515323	0.52992	0.00385229	-0.866712	0.161711	-0.268332	0.249916	3-oxoacyl-ACP synthase
hypothetical protein CDS	PA1374	16.69	16.47	95.52	16.9	14.12	14.43	12.68	6	11.33	13.17	-0.786186	0.417538	0.468106	0.0735722	-1.16596	0.220392	-0.343691	0.387699	hypothetical protein
pdxB CDS	PA1375	53.89	66.28	68.53	71.63	70.89	29.11	31	32.7	31.25	34.91	0.0412235	0.825639	1.17428	4.16415e-13	-1.0217	3.96061e-16	0.121865	0.61755	erythronate-4-phosphate dehydrogenase
aceK CDS	PA1376	58.82	57	84.12	78.1	85.51	79.42	89.37	91.99	90.01	78.65	-0.24158	0.103555	-0.361343	0.0123172	0.230094	0.121606	0.0399143	0.902701	bifunctional isocitrate dehydrogenase kinase/phosphatase
hypothetical protein CDS	PA1377	50	42.27	94.3	80.76	78.64	83.6	98.76	100.3	93.06	103.47	-0.599367	0.00218501	-0.797728	7.90369e-06	0.305162	0.0982985	0.107753	0.694822	hypothetical protein
hypothetical protein CDS	PA1378	51.49	49.07	98.4	94.59	90.23	75.95	86.63	70.74	68.96	79.94	-0.635502	5.04641e-05	-0.509806	0.00582168	-0.0164057	0.921991	-0.143805	0.578611	hypothetical protein
short-chain dehydrogenase CDS	PA1379	9.27	8.77	13.79	15.55	13.46	12.45	14.93	11.48	11.87	15.45	-0.381749	0.0618351	-0.412811	0.0954115	0.14024	0.477015	-0.077474	0.825514	short-chain dehydrogenase
transcriptional regulator CDS	PA1380	11.34	14.64	17.23	20.4	18.48	25.49	25.96	21.78	23.28	24.65	-0.249858	0.231101	-0.800077	7.06247e-05	0.65906	1.43073e-05	-0.142134	0.556862	transcriptional regulator
hypothetical protein CDS	PA1381	11.42	8.59	15.78	14.18	13.67	4.96	6.3	9.28	10.8	8.88	-0.259121	0.363815	1.00734	0.00436497	-1.1576	5.28286e-06	0.667139	0.0326092	hypothetical protein
type II secretion system protein CDS	PA1382	36.82	37.17	53.67	47.14	49.5	60.06	54.95	46.09	60.84	56.41	-0.16847	0.311773	-0.454303	0.00141356	0.395674	0.00943231	-0.0771485	0.802293	type II secretion system protein
hypothetical protein CDS	PA1383	40.51	43.99	55.1	49.22	45.65	85.41	79.76	67.71	70.84	81.59	0.0244303	0.908573	-0.785216	2.04695e-08	0.918821	5.31622e-09	-0.166721	0.460515	hypothetical protein
galE CDS	PA1384	17.51	12.95	17.7	18.66	15.12	15.05	14.97	20.46	23.15	17.53	0.101251	0.708679	0.204433	0.375142	0.00896182	0.96216	0.399422	0.154902	UDP-glucose 4-epimerase
glycosyl transferase family protein CDS	PA1385	14.55	9.83	22.98	17.25	16.47	42.13	39	50.71	54.26	44.32	-0.356057	0.238056	-1.54324	4.69944e-14	1.28744	1.31737e-09	0.271739	0.305574	glycosyl transferase family protein
ABC transporter ATP-binding protein CDS	PA1386	12.21	10.97	26.87	23.68	18.53	35.65	31.07	52.38	61.61	36.15	-0.710445	0.00241393	-1.33868	1.35397e-13	0.727691	0.000725469	0.496375	0.148074	ABC transporter ATP-binding protein
hypothetical protein CDS	PA1387	22.7	21.06	38.49	31.47	28.12	61.37	63.47	54.94	58.61	55.39	-0.30834	0.174472	-1.32739	5.22575e-19	1.12259	5.72395e-09	-0.142483	0.531632	hypothetical protein
hypothetical protein CDS	PA1388	8.36	8.78	15.38	13.03	12.51	11.94	10.94	11.69	11.23	14.01	-0.396519	0.102632	-0.234457	0.38807	-0.0539572	0.815347	0.0923042	0.777574	hypothetical protein
glycosyl transferase family protein CDS	PA1389	18.78	19	34.14	27.29	31.65	26.55	23.69	24.48	29.67	28.38	-0.444283	0.0210299	-0.228783	0.188809	-0.106726	0.586202	0.119006	0.663123	glycosyl transferase family protein
glycosyl transferase family protein CDS	PA1390	17.38	18.7	29.45	30.55	29.98	25.35	26.23	24.94	23.59	29.14	-0.460338	0.00170044	-0.333806	0.0699909	-0.0166904	0.91032	-0.000195707	0.999245	glycosyl transferase family protein
glycosyl transferase family protein CDS	PA1391	9.79	9.67	15.02	13.08	14.57	10.41	12	7.98	6.84	11.23	-0.276755	0.141432	-0.0227108	0.912227	-0.143629	0.439312	-0.329279	0.311747	glycosyl transferase family protein
hypothetical protein CDS	PA1392	17.66	16.52	25.16	22.37	21.39	32.72	33.67	32.24	31.19	31.17	-0.155873	0.44088	-0.772511	4.93351e-06	0.725931	6.37001e-06	-0.0708785	0.788851	hypothetical protein
cysC CDS	PA1393	22.63	21.19	39.05	31.85	32.58	36.33	39.71	55.92	61.02	43.5	-0.38116	0.0780425	-0.609212	0.00204519	0.335924	0.0816165	0.437723	0.141706	adenylyl-sulfate kinase
hypothetical protein CDS	PA1394	26.47	26.29	22.13	24.67	28.08	13.9	11.81	12.45	13.68	20.95	0.347367	0.153566	1.19566	9.05302e-05	-0.735215	0.00348135	0.22033	0.577347	hypothetical protein
hypothetical protein CDS	PA1395	34.25	35.13	32.33	36.21	33.35	28.98	26.35	16.73	16.28	30.22	0.299623	0.0880565	0.505312	0.0186214	-0.0940714	0.602985	-0.335317	0.372092	hypothetical protein
two-component sensor CDS	PA1396	27.98	27.66	38.86	43.22	48.57	12.67	14.14	16.82	13.84	18.6	-0.372319	0.0211649	1.23019	1.22023e-13	-1.48949	1.61856e-19	0.26344	0.341255	two-component sensor
two-component response regulator CDS	PA1397	39.72	40.97	27.7	31.74	36.26	18.95	22.26	18.32	24.8	25.67	0.603855	0.000755225	1.14335	2.3867e-09	-0.424309	0.0329062	0.129601	0.70123	two-component response regulator
hypothetical protein CDS	PA1398	60.03	54.16	60.72	75.36	89.61	30.6	28.61	38.73	36.72	42.14	-0.123053	0.630907	1.12067	6.02851e-08	-1.12942	1.82858e-07	0.368051	0.135187	hypothetical protein
transcriptional regulator CDS	PA1399	17.81	19.31	16.86	29.34	21.64	11.46	14.39	12.39	11.86	19.39	-0.00508894	0.988586	0.701489	0.00106017	-0.591487	0.0250654	0.13745	0.728289	transcriptional regulator
pyruvate carboxylase CDS	PA1400	4.5	5.26	6.29	6.95	7.09	8.32	9.06	5.19	4.92	9.3	-0.201112	0.268435	-0.64995	0.000522254	0.55843	0.000189807	-0.3655	0.320995	pyruvate carboxylase
hypothetical protein CDS	PA1401	15.99	14.76	28.79	30.11	31.48	34.41	37.34	34.52	39	39.01	-0.690838	0.000484954	-1.03482	9.46503e-06	0.451424	0.00795008	0.055206	0.857002	hypothetical protein
hypothetical protein CDS	PA1402	10.02	10.64	19.92	16.57	16.63	37.01	51.96	35.96	36.26	42.32	-0.502006	0.0281153	-1.91308	7.20197e-18	1.51195	9.5709e-12	-0.202907	0.51069	hypothetical protein
transcriptional regulator CDS	PA1403	10.67	9.19	7.51	9.09	6.53	26.48	24.8	14.67	13.39	25.23	0.620039	0.0187226	-1.18265	2.94372e-07	1.91631	6.95428e-21	-0.455006	0.200524	transcriptional regulator
hypothetical protein CDS	PA1404	19.22	19.31	19.67	19.75	15.49	187.6	213.44	107.68	120.51	142.04	0.337119	0.246619	-3.18423	7.2268e-56	3.62759	4.49827e-80	-0.655086	0.0032423	hypothetical protein
helicase CDS	PA1405	18.96	22.65	20.09	25.83	22.5	10.1	11.62	8.07	8.61	10.2	0.138645	0.479921	1.11218	1.58206e-09	-0.860461	6.01237e-07	-0.262368	0.321291	helicase
hypothetical protein CDS	PA1406	15.27	16.57	23.07	26.99	25.59	19.43	21.32	27.2	23.08	21	-0.388779	0.0254404	-0.173592	0.428825	-0.105772	0.538855	0.203445	0.518695	hypothetical protein
hypothetical protein CDS	PA1407	19.41	19.9	11.03	15.9	16.41	17.22	18.43	15.29	14.3	19.35	0.708643	0.00131853	0.320523	0.103901	0.50258	0.0230049	-0.122872	0.694822	hypothetical protein
hypothetical protein CDS	PA1408	5.73	6.01	12.32	11.57	10.26	63.57	67.64	44.54	46.34	51.74	-0.679508	0.000153239	-3.29262	4.23964e-106	2.71458	4.78318e-72	-0.447111	0.0165328	hypothetical protein
aphA CDS	PA1409	8.78	12.03	6.12	7.12	5.74	11.88	13.48	10.68	10.26	14.57	0.972673	3.13181e-05	-0.103651	0.676674	1.19449	9.74987e-10	-0.096842	0.782223	acetylpolyamine aminohydrolase
spermidine/putrescine-binding protein CDS	PA1410	6.67	10.22	6.18	7.1	6.89	14.81	14.95	9.85	8.31	12.56	0.587123	0.0242303	-0.633223	0.00882713	1.33767	1.12266e-14	-0.489055	0.0833233	spermidine/putrescine-binding protein
hypothetical protein CDS	PA1411	42.15	46.89	31.07	32.15	33.71	27.56	30.36	24.07	25.21	30.63	0.727092	2.16638e-07	0.797478	1.91101e-06	0.0425646	0.790265	-0.117642	0.677873	hypothetical protein
hypothetical protein CDS	PA1412	4.64	5.3	4.46	5.49	5	4.09	4.88	2.57	3.03	2.66	0.258992	0.303111	0.322516	0.283669	0.0480177	0.846831	-0.611459	0.0405949	hypothetical protein
transcriptional regulator CDS	PA1413	16.65	19.85	23.92	30.25	24.33	23.62	30.9	25.45	30.49	26.87	-0.243308	0.23423	-0.395446	0.0604176	0.26092	0.203391	0.0145882	0.966663	transcriptional regulator
hypothetical protein CDS	PA1414	118.42	95.8	274.67	232.93	245.82	1964.38	2090.46	997.32	1075.12	820.41	-0.950881	6.42925e-07	-4.04968	3.07741e-157	3.19618	2.62277e-98	-0.972263	3.45e-05	hypothetical protein
hypothetical protein CDS	PA1415	14.55	16.21	29.01	23.8	25.05	89.37	67.78	74.59	94.37	52.71	-0.481931	0.0219001	-2.16211	1.27364e-29	1.78012	1.43565e-18	-0.0683969	0.883119	hypothetical protein
hypothetical protein CDS	PA1416	6.19	9.64	6.47	9.22	8.97	12.53	11.64	8.76	9.66	12.07	0.211689	0.495813	-0.431027	0.0763121	0.75366	0.000277368	-0.237601	0.397015	hypothetical protein
hypothetical protein CDS	PA1417	3.98	6.67	2.74	3.97	3.8	6	6.81	3.55	5.51	5.7	0.853095	0.00552174	-0.0890188	0.75946	1.06481	3.02773e-06	-0.337015	0.306485	hypothetical protein
sodium:solute symport protein CDS	PA1418	8.09	10.23	6.2	7.45	7.68	12.21	11.71	12.27	10.29	10.49	0.631089	0.00276707	-0.20262	0.35931	0.947289	1.04612e-07	-0.106509	0.735702	sodium:solute symport protein
transporter CDS	PA1419	4.73	5.22	4.37	4.55	3.38	8.2	8.5	10.88	6.94	10.49	0.537567	0.0305715	-0.564839	0.0163548	1.21559	6.24472e-09	0.150803	0.69048	transporter
hypothetical protein CDS	PA1420	6.9	10.96	7.87	7.46	6.91	21	20.7	30.1	21.34	30.34	0.521328	0.123339	-1.03552	0.000551826	1.67715	3.63089e-14	0.334115	0.286852	hypothetical protein
gbuA CDS	PA1421	16.66	20.61	15.17	19.04	15.55	30.17	30.85	45.08	30.58	45.99	0.434779	0.0302255	-0.52941	0.00486051	1.07603	4.67092e-11	0.35879	0.248807	guanidinobutyrase
gbuR CDS	PA1422	54.38	62.66	31.1	35.4	33.33	34.36	32.77	35.91	40.34	35.42	1.07806	7.2944e-15	0.977519	1.3665e-09	0.214347	0.137732	0.13694	0.605317	protein GbuR
bdlA CDS	PA1423	30.25	34.7	62.91	45.14	41.82	112.57	112.33	122.41	153.67	104.5	-0.352574	0.183814	-1.60862	6.2294e-29	1.35258	2.32677e-09	0.155853	0.650367	biofilm dispersion protein
hypothetical protein CDS	PA1424	21.73	24.97	33.46	40.31	38.42	26	22.79	26.19	28.15	25.19	-0.404853	0.021397	0.114693	0.605319	-0.410309	0.0166903	0.109128	0.718658	hypothetical protein
hypothetical protein CDS	PA1424a	46.78	43.83	68.84	66.72	64.22	53.94	44.58	61.28	62.29	60.45	-0.284127	0.107953	0.0587005	0.791673	-0.232485	0.193679	0.290193	0.257542	hypothetical protein
ABC transporter ATP-binding protein CDS	PA1425	18.76	19.56	16.99	18.34	18.88	6.91	8.07	9.88	10.72	11.1	0.35271	0.0147881	1.52784	2.77843e-16	-1.06204	8.04293e-11	0.455273	0.0555521	ABC transporter ATP-binding protein
hypothetical protein CDS	PA1428	29.62	24.72	30.26	40.34	48.83	10.51	12.22	10.08	13.91	14.04	-0.270905	0.336547	1.42998	3.10842e-08	-1.58432	8.68155e-10	0.131808	0.72489	hypothetical protein
hypothetical protein CDS	PA1428a	24.24	25.18	20.49	21.73	18.16	14.49	16.19	14.27	16.5	15.94	0.561978	0.000260473	0.865347	2.48685e-07	-0.18962	0.261682	0.0175169	0.955672	hypothetical protein
cation-transporting P-type ATPase CDS	PA1429	10.38	9.94	35.54	36.41	47.93	18.72	19.68	12.1	16.26	15.65	-1.68667	3.83644e-19	-0.735265	4.65615e-06	-0.85094	8.57304e-06	-0.362534	0.153324	cation-transporting P-type ATPase
lasR CDS	PA1430	274.65	236.54	576.38	498.6	513.85	769.49	727.94	1097.09	1062.88	874.83	-0.776137	3.73281e-06	-1.36549	2.84005e-22	0.69494	3.37872e-06	0.399099	0.12738	transcriptional regulator LasR
rsaL CDS	PA1431	448.25	385.37	1002.72	801.32	756.03	1992.13	1909.83	2439.97	2342.34	2248.82	-0.757428	0.000252566	-2.0401	2.0293e-47	1.38084	1.14173e-13	0.249829	0.256927	regulatory protein RsaL
lasI CDS	PA1432	1268.85	1339.02	2032.81	1685.6	1775.05	3295.27	3444.26	2908.12	2791.95	3913.61	-0.221919	0.216038	-1.18732	1.30791e-21	1.07244	1.35871e-11	-0.074204	0.817294	acyl-homoserine-lactone synthase
hypothetical protein CDS	PA1433	118.68	132.48	155.3	193.87	183.92	160.63	154.88	169.73	135.63	183.33	-0.226916	0.139836	-0.148861	0.283276	0.03162	0.836595	0.0389543	0.905588	hypothetical protein
hypothetical protein CDS	PA1434	26.35	26.93	27.9	27.35	26.97	32.18	35.85	36.99	40.51	44.31	0.228201	0.177015	-0.169783	0.377373	0.509423	0.00104951	0.235439	0.323444	hypothetical protein
resistance-nodulation-cell division (RND) effluxmembrane fusion protein CDS	PA1435	116.77	122.43	189.63	206.03	197.56	224.9	262.7	271.18	288.8	288.36	-0.453017	2.73346e-05	-0.844861	1.71501e-09	0.501909	0.000188262	0.199469	0.378747	resistance-nodulation-cell division (RND) effluxmembrane fusion protein
resistance-nodulation-cell division (RND) effluxtransporter CDS	PA1436	64.91	70.93	124.31	122.66	114.81	155.47	153.92	163.37	158.09	153.23	-0.55679	1.14122e-05	-1.00556	6.2381e-15	0.558003	3.81211e-06	0.0305206	0.910042	resistance-nodulation-cell division (RND) effluxtransporter
two-component response regulator CDS	PA1437	73.71	77.01	111.81	120.21	119.02	154.73	145.96	183.19	160.53	158.71	-0.362782	0.00289441	-0.813892	1.49039e-08	0.561084	3.05084e-06	0.145693	0.588477	two-component response regulator
two-component sensor CDS	PA1438	54.56	57.78	87.26	102.35	91.8	95.94	91.3	111.03	110.07	110.79	-0.465957	0.000201122	-0.555865	6.71119e-05	0.19948	0.126785	0.227753	0.266527	two-component sensor
hypothetical protein CDS	PA1439	150.4	128.25	184.07	188	197.07	142.24	159.57	141.05	142.45	153.5	-0.172856	0.303453	0.066717	0.701877	-0.128741	0.367634	-0.0515999	0.847116	hypothetical protein
hypothetical protein CDS	PA1440	567.09	539.96	641.87	643.17	686.38	407.76	387.56	646.04	705.85	604.95	0.0226266	0.88766	0.65708	7.33926e-07	-0.522693	1.91225e-05	0.667762	0.00117609	hypothetical protein
hypothetical protein CDS	PA1441	135.33	143.1	180.17	174.87	164.69	163.56	181.01	204.61	265.27	148.69	-0.0463454	0.77294	-0.126629	0.373104	0.191418	0.170182	0.220883	0.567036	hypothetical protein
flagellar basal body protein FliL CDS	PA1442	172.72	170.57	132.74	130.3	141.61	125.52	104.77	153.92	183.76	131.76	0.614525	2.29951e-06	0.755104	1.0517e-06	-0.028187	0.86935	0.395069	0.185508	flagellar basal body protein FliL
fliM CDS	PA1443	120.98	140.26	102.87	118.55	108.3	167	144.38	159	184.18	140.23	0.517388	0.000121575	-0.074122	0.640947	0.70259	4.42279e-07	0.0459066	0.897649	flagellar motor switch protein FliM
fliN CDS	PA1444	133.18	146.69	133.16	148.24	146.87	257.49	261.09	158.71	200.16	165.53	0.240567	0.0772965	-0.70855	5.1109e-07	1.05989	7.47187e-19	-0.528402	0.0226467	flagellar motor switch protein FliN
fliO CDS	PA1445	75.29	91.1	78.42	90.28	78.17	98.24	90.96	80.66	87.78	86.72	0.284234	0.096852	-0.00612367	0.97326	0.401878	0.00544749	-0.14797	0.528996	flagellar protein FliO
fliP CDS	PA1446	137.11	136.1	143.58	141.72	133.83	101.16	80.59	121.55	121.55	118.54	0.236156	0.080836	0.766118	1.32537e-06	-0.417527	0.0110238	0.376578	0.119563	flagellar biosynthesis protein FliP
fliQ CDS	PA1447	102.63	111.61	106.92	112.76	101.59	122.49	127.95	83.16	79.9	101.71	0.26909	0.0834153	-0.0442173	0.80612	0.424882	0.00265491	-0.474794	0.0362421	flagellar biosynthesis protein FliQ
fliR CDS	PA1448	47.53	48.36	48.2	53.52	49.47	40.41	35.38	27.78	29.94	34.73	0.197974	0.163506	0.518034	0.00230733	-0.208643	0.167458	-0.282535	0.250835	flagellar biosynthesis protein FliR
flhB CDS	PA1449	26.54	24.3	27.89	28.78	32.8	19.86	18.45	19.98	19.3	19.14	0.0395115	0.850578	0.587004	0.00110937	-0.435774	0.00748642	0.020565	0.946328	flagellar biosynthesis protein FlhB
hypothetical protein CDS	PA1450	52.74	45.85	68.77	73.19	75.72	36.56	33.73	40.05	44.23	49	-0.28407	0.0644967	0.668059	3.49324e-05	-0.841506	1.24444e-10	0.313493	0.152807	hypothetical protein
hypothetical protein CDS	PA1451	38.18	34.53	47.5	53.72	50.32	24.42	23.63	24.01	22.48	30.7	-0.200837	0.178221	0.776079	1.76549e-06	-0.866014	1.84285e-11	0.0834073	0.790955	hypothetical protein
flhA CDS	PA1452	85.12	79.92	82.16	90.35	91.48	70.94	67.1	86.19	107	69.75	0.178428	0.183229	0.438282	0.00161289	-0.148335	0.241617	0.3045	0.347538	flagellar biosynthesis protein FlhA
flhF CDS	PA1453	123.9	137.91	124.51	161.7	142.64	193.53	200.48	172.61	201.34	160.87	0.145341	0.391034	-0.408793	0.00256393	0.663975	6.56573e-06	-0.132875	0.644777	flagellar biosynthesis regulator FlhF
fleN CDS	PA1454	209.5	232.55	260.83	288.76	261.31	352.61	329.69	322.86	368.71	288.75	-0.019597	0.90029	-0.445367	0.00108571	0.536255	6.80058e-06	-0.0560862	0.86493	flagellar synthesis regulator FleN
fliA CDS	PA1455	213.07	229.29	298.78	307.12	260.78	329.01	320.49	367.58	419.29	347.89	-0.115002	0.484571	-0.373112	0.00540206	0.368345	0.00870087	0.204759	0.420831	flagellar biosynthesis sigma factor FliA
cheY CDS	PA1456	378.94	390.74	495.99	408.56	455.27	408.67	348.38	403.95	457.43	401.98	0.0303781	0.88766	0.203696	0.174009	-0.0615127	0.744846	0.141952	0.597645	chemotaxis protein CheY
cheZ CDS	PA1457	321.22	360.93	413.09	419.45	399.71	327.25	339.78	345.65	365.07	371.46	0.00112801	0.995502	0.211869	0.123774	-0.0994103	0.407849	0.105478	0.623108	protein phosphatase CheZ
two-component sensor CDS	PA1458	220.85	246.42	283.59	318.24	269.01	280.88	278.84	230.25	259.42	247.66	-0.0420819	0.802455	-0.0803783	0.559995	0.149067	0.260647	-0.181178	0.388601	two-component sensor
chemotaxis-specific methylesterase CDS	PA1459	204.05	230.65	248.93	272.58	237.02	267.29	239.14	206.22	198.88	216.05	0.0519255	0.75256	-0.0405074	0.787113	0.203247	0.141388	-0.278321	0.177601	chemotaxis-specific methylesterase
motC CDS	PA1460	163.69	170.36	195.48	223.48	201.05	117.13	103.47	129.1	127.21	121.28	-0.0352596	0.811923	0.777503	6.33589e-08	-0.70106	2.02245e-07	0.178479	0.466549	flagellar motor protein
motD CDS	PA1461	155.27	169.14	205.74	211.76	194.79	132.36	146.01	156.03	133.38	165.22	-0.0617385	0.679076	0.40026	0.0046336	-0.350391	0.00695777	0.111427	0.688368	flagellar motor protein MotD
plasmid partitioning protein CDS	PA1462	209.89	214.83	268.04	260.63	252.34	229.75	210.13	223.91	244.51	226.21	-0.0245966	0.876769	0.12965	0.363174	-0.0429781	0.758286	0.0686587	0.795375	plasmid partitioning protein
hypothetical protein CDS	PA1463	169.21	164.96	224.58	247.91	224.84	242.29	224.78	247	261.12	213.62	-0.203772	0.101647	-0.301352	0.0295497	0.208108	0.0944915	0.0408505	0.900995	hypothetical protein
purine-binding chemotaxis protein CDS	PA1464	322.39	361.72	508.18	476.44	404.76	453.23	503.03	499.64	490.13	474.72	-0.167971	0.381431	-0.302492	0.0329286	0.24444	0.156912	0.0275512	0.922592	purine-binding chemotaxis protein
hypothetical protein CDS	PA1465	94.65	122.91	108.82	167.66	128.77	119.78	129.47	125.88	117.32	139.52	-0.037147	0.896789	-0.0176611	0.923077	0.0899115	0.680539	0.0271517	0.924632	hypothetical protein
hypothetical protein CDS	PA1466	47.74	43.16	58.56	71.11	72.53	26.88	23.06	29.25	31.87	28.84	-0.292615	0.0956966	1.04072	2.02239e-08	-1.22142	1.10955e-12	0.241672	0.357137	hypothetical protein
hypothetical protein CDS	PA1467	21.46	22.41	24.42	29.54	27.7	25.18	26.54	17.54	21.23	23.1	-0.0386065	0.84527	-0.0574604	0.76417	0.12933	0.420892	-0.308731	0.218491	hypothetical protein
hypothetical protein CDS	PA1468	21.93	19.17	23.71	19.54	24.19	28.3	26.97	19.63	20.59	31.16	0.136422	0.610927	-0.241997	0.321486	0.489694	0.0177993	-0.197354	0.572078	hypothetical protein
hypothetical protein CDS	PA1469	26.93	26.91	33.82	45.16	45.03	33.93	31.63	31.35	35.29	37.87	-0.339389	0.0870757	-0.102912	0.595576	-0.127918	0.512853	0.0761485	0.784609	hypothetical protein
short-chain dehydrogenase CDS	PA1470	15.63	16.08	24.41	26.33	24.45	52.35	63.69	43.15	49.05	43.09	-0.385967	0.0226084	-1.68258	1.00405e-19	1.4044	2.57929e-18	-0.335125	0.19298	short-chain dehydrogenase
hypothetical protein CDS	PA1471	27.65	39.27	60.82	42.69	44.47	171.71	182.79	175.93	167.59	221.55	-0.290578	0.34838	-2.21594	8.45168e-31	2.02141	1.59352e-20	0.0754001	0.804544	hypothetical protein
hypothetical protein CDS	PA1472	20.97	23.71	33.03	35.19	29.72	22.38	22.75	27.41	25.91	27.67	-0.27487	0.156695	0.164496	0.46631	-0.329443	0.0585812	0.238781	0.338712	hypothetical protein
hypothetical protein CDS	PA1473	34.11	32.31	67.33	52.59	53.13	111.77	78.74	91.49	93.67	84.96	-0.519763	0.0225236	-1.32979	5.05459e-10	0.911232	0.000110948	-0.0722693	0.842741	hypothetical protein
hypothetical protein CDS	PA1474	64.19	71.05	109.09	94.32	86.26	173.02	180.97	188.92	201.18	157.98	-0.244839	0.20769	-1.20536	2.61525e-19	1.06689	1.8739e-10	0.0436836	0.897649	hypothetical protein
ccmA CDS	PA1475	198.37	208.83	75.51	115.12	131.7	45.33	48.44	41.59	52.14	70.51	1.17792	7.84683e-07	2.29341	2.64716e-58	-0.978936	7.15264e-05	0.186029	0.587906	cytochrome c biogenesis ATP-binding export protein CcmA
ccmB CDS	PA1476	126.03	118.08	118.72	138.33	124.98	49.55	44.62	61.48	54.06	62.15	0.21052	0.137593	1.55068	8.66732e-24	-1.22731	8.83283e-19	0.306839	0.195403	heme exporter protein CcmB
ccmC CDS	PA1477	258.55	270.82	208.83	258.87	250.78	93.72	82.07	77.41	77.03	93.69	0.414857	0.00322968	1.76646	4.38255e-36	-1.23673	6.6046e-16	-0.0874768	0.750608	heme exporter protein CcmC
heme exporter protein CcmD CDS	PA1478	149.58	144.52	101.1	132.88	132.42	25.8	23.34	22.97	22.44	22.64	0.537186	0.00355128	2.74443	3.07023e-36	-2.08631	4.72606e-22	-0.104739	0.775405	heme exporter protein CcmD
ccmE CDS	PA1479	161.19	162.89	133.61	151.05	164.08	29.81	24.41	34.01	30.4	32.03	0.384728	0.00965442	2.7514	1.46719e-60	-2.24837	5.86588e-38	0.224288	0.427914	cytochrome c-type biogenesis protein CcmE
ccmF CDS	PA1480	184.92	187	149.56	167.84	202.09	40.26	36.3	33.58	27.47	33.43	0.371416	0.0389738	2.45595	1.62083e-74	-1.96336	9.31159e-29	-0.262555	0.302999	cytochrome c-type biogenesis protein CcmF
ccmG CDS	PA1481	170.26	176.6	159.76	156.27	189.81	48.94	31.65	29.66	30.59	32.08	0.307398	0.0678751	2.27432	9.21009e-33	-1.84425	4.30424e-16	-0.346498	0.268748	cytochrome c-type biogenesis protein CcmG
ccmH CDS	PA1482	147.86	159.44	159.65	120.91	190.15	37.27	23.3	31.39	29.81	30.68	0.231862	0.383111	2.51018	6.02426e-36	-2.14102	2.19253e-14	0.0115021	0.97813	cytochrome c-type biogenesis protein CcmH
cycH CDS	PA1483	115.66	130.13	116.33	162.68	155.98	17.82	15.4	19.72	16.95	20.66	0.0352614	0.879452	3.05691	1.07443e-87	-2.89782	2.73536e-52	0.182367	0.510941	cytochrome c-type biogenesis protein CycH
hypothetical protein CDS	PA1483a	117.25	124.33	120.07	145.73	155.98	45.16	51.33	33.59	34.55	48.37	0.0532531	0.79375	1.50089	1.25252e-19	-1.33262	2.70747e-14	-0.287764	0.334107	hypothetical protein
transcriptional regulator CDS	PA1484	33.31	34.02	45.46	50.71	49.67	26.78	27.66	30.1	32.35	32.03	-0.256693	0.0751548	0.486874	0.00600087	-0.632852	5.63153e-06	0.196427	0.399463	transcriptional regulator
amino acid permease CDS	PA1485	2.74	3.79	3.93	4.03	5.38	7.19	8.29	7.52	7.08	7.26	-0.167141	0.617716	-1.05245	0.000122597	0.990675	1.66951e-05	-0.0821035	0.800457	amino acid permease
hypothetical protein CDS	PA1486	7.23	8.11	6.37	8.71	6.5	16.1	14.88	8.84	9.19	12.43	0.360898	0.141987	-0.83018	0.000140044	1.30116	8.36638e-11	-0.559427	0.0323511	hypothetical protein
carbohydrate kinase CDS	PA1487	14.59	15.56	10.32	11.67	11.19	21.69	22.05	16.02	13	13.56	0.71268	3.68491e-06	-0.355046	0.0447605	1.18004	3.59551e-16	-0.569855	0.0199765	carbohydrate kinase
hypothetical protein CDS	PA1488	11.49	14.79	8.12	11.54	10.72	22.96	22.35	17.04	13.88	17.65	0.639081	0.00483136	-0.605347	0.00180867	1.35682	5.65709e-13	-0.449609	0.0667985	hypothetical protein
hypothetical protein CDS	PA1489	11.46	13.32	8.57	10.07	12.39	17.81	18.57	20.37	15.57	15.21	0.524902	0.0227623	-0.372513	0.0605004	1.00889	8.01854e-07	-0.0793736	0.829299	hypothetical protein
transcriptional regulator CDS	PA1490	20.68	25.27	15.27	19.28	17.06	30.81	30.87	22.82	22.93	30.01	0.682452	0.000320825	-0.244412	0.214267	1.0401	2.13164e-10	-0.272492	0.299992	transcriptional regulator
transporter CDS	PA1491	21.16	20.61	31.28	27.33	31.41	32.33	31.36	40.3	37.12	35.23	-0.252558	0.167474	-0.42689	0.0109662	0.283786	0.08427	0.221316	0.380304	transporter
hypothetical protein CDS	PA1492	40.15	45.64	84.11	82.2	77.72	23.91	16.16	20.13	26.76	23.93	-0.649542	6.42289e-05	1.26462	2.38434e-07	-1.8004	8.52381e-18	0.196977	0.586061	hypothetical protein
cysP CDS	PA1493	255.16	249.55	1175.12	893.8	749.44	396.64	400.16	628.45	1175.02	295.77	-1.60558	1.92962e-12	-0.476683	0.000244932	-1.03063	6.46204e-06	0.52646	0.253921	sulfate ABC transporter substrate-binding protein
hypothetical protein CDS	PA1494	20.87	22.46	20.91	23.59	22.47	21.92	28	29.05	28.06	28.29	0.226912	0.117574	-0.0235376	0.900535	0.361223	0.0361442	0.173565	0.533849	hypothetical protein
hypothetical protein CDS	PA1495	14.99	15.78	16.46	21.82	16.59	21.89	25.22	18.07	19.64	19.17	0.0262627	0.924074	-0.429455	0.0553766	0.56505	0.00558097	-0.291724	0.2554	hypothetical protein
potassium channel CDS	PA1496	26.67	28.9	35.02	36.71	36.03	43.68	40.35	43.35	49.29	40.3	-0.0999249	0.543912	-0.414521	0.0168293	0.424987	0.00209927	0.071202	0.821805	potassium channel
transporter CDS	PA1497	6.25	5.92	6.25	9.44	9.38	8.06	7.12	5.62	5.63	7.66	-0.180283	0.555804	-0.136634	0.642221	0.0635848	0.815347	-0.246911	0.442849	transporter
pykF CDS	PA1498	3.65	4.25	3.45	5.21	5.13	5.72	6.84	3.8	3.76	5.35	0.0560745	0.86969	-0.483033	0.0753356	0.64697	0.00918054	-0.487046	0.103972	pyruvate kinase
hypothetical protein CDS	PA1499	2.47	4.18	3.49	4.58	4.32	6.12	5.03	3.11	3.62	6.2	-0.0422082	0.915382	-0.562316	0.0850708	0.628705	0.00708221	-0.314129	0.425508	hypothetical protein
2-hydroxy-3-oxopropionate reductase CDS	PA1500	7.32	8.46	9.85	9.15	8.44	10.09	13.04	7.42	12.26	11.34	0.0542455	0.846187	-0.369938	0.158988	0.53449	0.013952	-0.145548	0.715435	2-hydroxy-3-oxopropionate reductase
hypothetical protein CDS	PA1501	18.05	17.9	31.14	34.91	30.49	66.51	52.22	33.53	45.34	52.41	-0.564667	0.000410299	-1.53648	1.7167e-16	1.07837	4.36479e-10	-0.396392	0.196026	hypothetical protein
gcl CDS	PA1502	5.05	6.53	6.45	7.55	6.76	10.75	11.89	7.22	7.98	10.75	0.0116767	0.96888	-0.785905	0.000254161	0.907801	3.48066e-08	-0.357859	0.215086	glyoxylate carboligase
hypothetical protein CDS	PA1503	12.25	13.71	12.73	11.78	12.32	16.41	11.82	11.05	11.8	11.85	0.342942	0.176166	0.056947	0.857038	0.397277	0.113096	-0.254964	0.44264	hypothetical protein
transcriptional regulator CDS	PA1504	198.51	190.84	204.43	202.19	199.08	39.21	50.42	78.49	94.22	76.84	0.216458	0.100228	2.29413	4.6182e-46	-1.96107	1.16128e-33	0.803385	0.0013103	transcriptional regulator
moaA2 CDS	PA1505	90.65	96.23	254.01	217.86	217.26	386.96	298	502.43	524.89	306.1	-1.02338	7.3833e-11	-1.68955	2.62994e-27	0.769341	4.48044e-05	0.314571	0.413881	cyclic pyranopterin monophosphate synthase
hypothetical protein CDS	PA1506	13.05	15.64	55.69	63.71	44.57	18.31	16.26	27.26	24.96	16.1	-1.62789	3.60474e-12	-0.0917858	0.774247	-1.43697	2.11892e-10	0.331151	0.384541	hypothetical protein
transporter CDS	PA1507	15.04	15.83	18.97	23.96	21.75	15.86	15.46	31	23.16	15.68	-0.206753	0.240243	0.158246	0.407045	-0.254848	0.122608	0.466284	0.222219	transporter
hypothetical protein CDS	PA1508	34.94	34.71	74.57	61.61	59.78	99.76	89.93	89.65	80.6	76.22	-0.634348	0.00335193	-1.25946	3.41951e-10	0.729145	0.000141853	-0.18857	0.504205	hypothetical protein
hypothetical protein CDS	PA1509	71.23	63.42	162.62	129.7	125.2	160.63	160.04	174.57	172.35	156.42	-0.77193	0.000112745	-1.06767	5.59646e-14	0.398967	0.0346004	0.0618149	0.825636	hypothetical protein
hypothetical protein CDS	PA1510	35.28	31.29	71.94	58.91	58.38	68.54	58.18	76.73	77.09	78.29	-0.647705	0.000702669	-0.74448	2.64997e-06	0.202773	0.294679	0.269498	0.230627	hypothetical protein
hypothetical protein CDS	PA1511	15.65	14.23	29.69	28.57	30.24	28.63	29.73	28.8	30.01	32.38	-0.707243	7.93803e-07	-0.782132	3.91663e-07	0.183729	0.17361	0.0527344	0.830552	hypothetical protein
hcpA CDS	PA1512	20.87	17.26	28.72	27.45	24.98	40.88	36.16	56.3	63.69	37.53	-0.231421	0.307683	-0.828612	0.000124258	0.706155	4.99939e-05	0.379174	0.290253	secreted protein Hcp
hypothetical protein CDS	PA1513	40.03	37.76	50.86	53.91	49.25	57.06	58.76	66.79	61.58	53.36	-0.1283	0.388269	-0.391727	0.00962344	0.374179	0.00274216	0.0616132	0.853603	hypothetical protein
ureidoglycolate hydrolase CDS	PA1514	37.44	38.05	56.46	61.91	56.77	83.76	61.55	80.29	79.76	60.77	-0.355372	0.0175202	-0.760536	0.000106771	0.51367	0.00650645	0.0199733	0.961299	ureidoglycolate hydrolase
alc CDS	PA1515	12.25	14.13	23.3	24.06	24.43	41.94	43.86	38.05	46.36	32.53	-0.585981	0.000332221	-1.51697	7.40532e-18	1.03932	1.2394e-14	-0.122144	0.726522	allantoicase
hypothetical protein CDS	PA1516	13.96	21.18	22.67	21.06	21.33	66.18	55.39	41.33	56.94	31.87	-0.0387969	0.900806	-1.60439	3.58816e-13	1.67474	4.83304e-22	-0.399974	0.270387	hypothetical protein
hypothetical protein CDS	PA1517	13.83	17.2	21.05	19.78	17.77	64.93	56.95	43.72	47.12	32.71	-0.0646909	0.792819	-1.78743	9.9632e-24	1.82987	8.71893e-29	-0.493139	0.101457	hypothetical protein
5-hydroxyisourate hydrolase CDS	PA1518	39.01	32.67	51.27	47.79	38.35	64.32	60.1	96.52	96.48	62.07	-0.0827589	0.765263	-0.610914	0.00237143	0.636862	0.00116639	0.388243	0.260002	5-hydroxyisourate hydrolase
transporter CDS	PA1519	6.05	5.89	6.86	7.07	6.45	12.23	14.45	12.67	14.27	11.87	0.0821275	0.735473	-0.974754	9.2138e-06	1.16715	6.64661e-11	-0.040443	0.90816	transporter
transcriptional regulator CDS	PA1520	172.33	186.3	158.59	145.06	161.63	161.78	145.9	217.38	238.98	151.56	0.474466	0.000991985	0.400188	0.00499854	0.186764	0.220849	0.346184	0.305608	transcriptional regulator
guanine deaminase CDS	PA1521	16.56	22.59	23.47	39.22	21.37	26.95	29.16	89.24	51.94	22.81	-0.235128	0.486436	-0.33865	0.0785588	0.206724	0.468398	0.623619	0.168409	guanine deaminase
hypothetical protein CDS	PA1522	22.37	27.05	50.02	76.13	51.95	57.84	67.16	91.65	93.15	46.14	-0.974628	1.97457e-05	-1.15567	3.35615e-11	0.278435	0.221657	0.242407	0.577398	hypothetical protein
xdhB CDS	PA1523	10.1	13.92	37.39	38.25	43.37	74.11	76.73	96.56	141.14	47.79	-1.44166	4.95179e-15	-2.46563	4.01582e-51	1.12311	3.48974e-16	0.245785	0.609837	xanthine dehydrogenase
xdhA CDS	PA1524	5.96	7.58	10.87	9.18	11.4	82.36	66.22	56.82	63.2	65.36	-0.360633	0.131084	-3.26574	6.69131e-72	3.00155	2.17893e-56	-0.251319	0.309048	xanthine dehydrogenase
alkB2 CDS	PA1525	17.59	19.46	28.41	25.04	32.17	48.62	40.54	42.1	45.86	39.65	-0.352361	0.0842809	-1.08367	4.61979e-10	0.836398	1.21157e-05	-0.0626251	0.845049	alkane-1 monooxygenase
transcriptional regulator CDS	PA1526	142.86	145.76	168.38	184.67	182.77	168.68	118.64	224.71	206.36	139.83	-0.0362729	0.801344	0.18571	0.314487	-0.111174	0.586557	0.341237	0.359812	transcriptional regulator
hypothetical protein CDS	PA1527	108.41	111.99	127.3	140.63	141.04	71.27	66.69	108.14	87.79	66.27	-0.0356092	0.797449	0.854646	4.70699e-11	-0.778675	5.59986e-11	0.297719	0.398442	hypothetical protein
zipA CDS	PA1528	386.34	376.04	393.28	392.5	423.75	297.07	276.15	350.79	397.88	332.72	0.188355	0.158662	0.591292	8.5777e-06	-0.290997	0.0249189	0.307641	0.204014	cell division protein ZipA
lig CDS	PA1529	86.49	85.38	69.33	79.52	75.28	71.72	69.89	72.4	67.31	62.49	0.47227	4.05161e-05	0.459348	0.00057816	0.124684	0.31481	-0.0652543	0.823896	NAD-dependent DNA ligase LigA
hypothetical protein CDS	PA1530	222.85	217.55	219.67	223.83	236.51	176.71	150.91	164.6	138.56	159.94	0.227271	0.0904392	0.60573	8.22785e-05	-0.266688	0.0741531	-0.0807668	0.790955	hypothetical protein
hypothetical protein CDS	PA1531	42.42	33.24	54.94	50.84	60.74	35.53	35.21	41.96	45.71	40.11	-0.279663	0.189777	0.279359	0.140918	-0.449169	0.00581551	0.250465	0.301793	hypothetical protein
dnaX CDS	PA1532	205.7	220.88	200.84	246.84	237.1	86.69	92.55	109.27	116.46	128.93	0.173872	0.236837	1.42862	3.03159e-28	-1.1412	1.24044e-16	0.375601	0.0517755	DNA polymerase III subunits gamma/tau
nucleoid-associated protein CDS	PA1533	672.6	647.65	658.92	574.89	729.81	370.38	320.1	365.46	335.77	515.01	0.278102	0.133944	1.11373	4.64144e-15	-0.719907	6.03965e-05	0.198164	0.540743	nucleoid-associated protein
recR CDS	PA1534	223.72	234.46	225.78	302.1	266.6	53.45	43.5	99.12	69.17	84.35	0.0643725	0.738371	2.41294	1.15532e-54	-2.2297	8.95732e-36	0.701691	0.012654	recombination protein RecR
acyl-CoA dehydrogenase CDS	PA1535	41.15	43.73	43.68	51.8	61.35	43.5	40.68	28.31	34.89	50.05	-0.0282289	0.906409	0.191797	0.229774	-0.109373	0.58457	-0.147739	0.694443	acyl-CoA dehydrogenase
hypothetical protein CDS	PA1536	42.4	39.08	62.88	66.17	63.7	37.82	34.86	55.91	62.91	54.46	-0.38293	0.0105786	0.345885	0.0710647	-0.618521	1.47077e-05	0.619341	0.00551351	hypothetical protein
Baeyer-Villiger monooxygenase CDS	PA1537	5.65	6.9	8.85	8.9	9.23	12.78	11.79	7	10.91	11.81	-0.248135	0.307683	-0.784229	0.00224916	0.645026	0.000478481	-0.275034	0.425031	Baeyer-Villiger monooxygenase
flavin-containing monooxygenase CDS	PA1538	7.4	8.66	8.91	8.88	10.16	17.19	18.04	12.68	14.38	15.9	0.05258	0.824175	-0.949198	6.03882e-07	1.1116	4.39234e-12	-0.283792	0.23067	flavin-containing monooxygenase
hypothetical protein CDS	PA1539	19.35	23.87	25.96	22.4	26.33	40.06	36.1	33.83	42.51	33.69	0.0617895	0.801857	-0.635562	0.000697915	0.807102	3.05185e-06	-0.0498465	0.886176	hypothetical protein
multidrug efflux system protein MdtI CDS	PA1540	11.91	11.73	15.27	15.57	17.08	23.12	22.61	14.63	20.73	15.85	-0.161375	0.575656	-0.762382	0.00879313	0.710246	0.000721486	-0.371865	0.241221	multidrug efflux system protein MdtI
drug efflux transporter CDS	PA1541	14.34	12.89	23.46	22.75	32.19	21.98	10.11	12.72	21.96	15.08	-0.660956	0.0149874	-0.0563369	0.881367	-0.495117	0.165701	0.0350667	0.94881	drug efflux transporter
hypothetical protein CDS	PA1542	40.15	32.59	33.37	34.15	41.21	39.04	31.81	24.01	26.22	30.25	0.273778	0.201462	0.219188	0.270909	0.166668	0.400233	-0.374845	0.139694	hypothetical protein
apt CDS	PA1543	251.49	241.13	160.61	174.35	165	47.89	52.27	83.23	102.68	70.7	0.831754	2.11973e-13	2.4732	1.11552e-63	-1.52753	2.24375e-32	0.683908	0.0144025	adenine phosphoribosyltransferase
anr CDS	PA1544	609.96	554.59	407.54	469.08	416.08	198.39	139.13	184.79	231.05	116.55	0.703771	4.23193e-08	1.96137	3.27315e-30	-1.14138	2.71126e-09	0.0628856	0.899977	transcriptional regulator Anr
hypothetical protein CDS	PA1545	154.27	148.89	189.33	148.42	135.73	337.88	380.31	248.46	322.79	363.54	0.205016	0.388269	-1.06086	8.34138e-14	1.3721	1.74762e-11	-0.19438	0.508068	hypothetical protein
hemN CDS	PA1546	90.23	72.74	127.41	100.02	146.74	93.46	86.95	80.06	120.02	63.43	-0.340728	0.17662	0.0355479	0.834702	-0.267614	0.224371	-0.0286173	0.95271	oxygen-independent coproporphyrinogen-III oxidase
hypothetical protein CDS	PA1547	50.16	49.31	49.33	71.06	66.06	26.66	29.41	23.16	24.99	25.38	-0.0452942	0.85379	1.00337	8.1873e-09	-0.934479	2.32897e-06	-0.185497	0.460654	hypothetical protein
hypothetical protein CDS	PA1548	146.83	144.22	173.19	210.72	194.43	77.53	64.36	84.69	94.17	80.69	-0.131378	0.428105	1.21182	8.09979e-11	-1.23071	2.56453e-13	0.260565	0.351222	hypothetical protein
cation-transporting P-type ATPase CDS	PA1549	49.42	48.91	72.44	88.51	90.15	15.01	13.03	12.12	16.39	12.37	-0.491458	0.000800159	1.9859	2.79645e-40	-2.36226	2.94729e-49	-0.0375952	0.919685	cation-transporting P-type ATPase
hypothetical protein CDS	PA1550	106.41	115.69	118.85	153.06	161.12	33.41	32.47	40.27	68.32	30.91	-0.104206	0.614664	1.92752	6.28309e-33	-1.91501	2.61966e-26	0.38809	0.344826	hypothetical protein
ferredoxin CDS	PA1551	115.17	111	131.57	172.55	187.94	137.17	70.01	94.86	121.9	60.16	-0.259749	0.198318	0.298986	0.554595	-0.451145	0.140694	-0.117584	0.818863	ferredoxin
ccoP1 CDS	PA1552	1314.18	1443.82	371.04	438.6	704.41	187.34	158.67	121.75	114.28	146.82	1.68336	6.85887e-10	3.16771	7.20494e-116	-1.32184	2.82819e-06	-0.41225	0.0861087	cytochrome C oxidase cbb3-type subunit CcoP
ccoQ1 CDS	PA1552.1	1447.25	1412.31	347.63	460.94	599.65	190.47	165.22	136.23	133.87	171.27	1.85037	7.08552e-16	3.17948	1.39908e-108	-1.1818	1.64446e-06	-0.259109	0.322162	cytochrome C oxidase cbb3-type subunit CcoQ
ccoO1 CDS	PA1553	1136.79	1311.5	268.53	406.43	470.06	160.27	143.56	113.88	114.74	136.25	1.92304	2.4967e-16	3.18322	1.08832e-117	-1.11096	5.41348e-06	-0.306605	0.167103	cbb3-type cytochrome C oxidase subunit II
ccoN1 CDS	PA1554	1537.45	1635.56	286.51	437.53	510.63	106.15	104.27	125.33	143.2	113.12	2.18438	1.29556e-20	4.08775	1.8906e-235	-1.74197	7.37261e-13	0.252945	0.341097	cbb3-type cytochrome C oxidase subunit I
ccoP2 CDS	PA1555	33.51	29.51	253.01	294.62	335.59	39.38	40.21	32.85	47.73	32.98	-2.92327	1.154e-67	-0.154401	0.38645	-2.66929	2.59345e-58	-0.0638184	0.870467	cytochrome C oxidase cbb3-type subunit CcoP
ccoQ2 CDS	PA1555.1	66.63	58.49	262.7	266.06	298.46	64.35	54.61	59.79	71.41	64.77	-1.85388	3.11193e-30	0.252962	0.287558	-2.00089	2.00982e-32	0.122629	0.697006	cytochrome C oxidase cbb3-type subunit CcoQ
ccoO2 CDS	PA1556	34.62	23.02	173.69	208.86	237.44	22.82	22.24	25.93	48.11	19.37	-2.52384	1.27715e-28	0.537158	0.0240368	-2.97467	4.04118e-59	0.349039	0.427634	cbb3-type cytochrome C oxidase subunit II
ccoN2 CDS	PA1557	70.46	53.28	203.09	255.27	317.3	50.15	47.84	49.06	74.78	39.71	-1.75867	2.08028e-14	0.517654	0.00283486	-2.17706	2.22549e-25	0.128903	0.765013	cbb3-type cytochrome C oxidase subunit I
hypothetical protein CDS	PA1558	23.24	22.54	27.74	33.25	27.36	22.85	27.29	31.74	33.23	25.76	-0.0898519	0.669297	0.0501191	0.821172	-0.029255	0.883396	0.243434	0.437215	hypothetical protein
aer CDS	PA1561	55.24	47.37	201.53	170.04	175.84	136.64	121.7	218.08	207.63	87.31	-1.54831	1.18721e-19	-1.14729	2.55908e-14	-0.298717	0.0765136	0.304625	0.505405	aerotaxis receptor Aer
acnA CDS	PA1562	41.27	51.4	53.21	51.82	50.45	197.69	212.37	164.35	185.81	151.34	0.105519	0.560809	-1.96205	1.67945e-42	2.17777	2.54727e-71	-0.272402	0.285113	aconitate hydratase
23S rRNA (cytidine(2498)-2'-O)-methyltransferaseRlmM CDS	PA1563	62.63	64.92	29.47	43.01	40.63	29.86	33.22	26.03	25.29	31.05	1.02271	5.65616e-08	1.19342	7.25685e-15	-0.0518768	0.813201	-0.191823	0.450314	23S rRNA (cytidine(2498)-2'-O)-methyltransferaseRlmM
sulfurtransferase TusA CDS	PA1564	153.35	146.33	117.87	120.03	110.87	62.99	42.2	97.82	105.32	91.7	0.632581	1.07189e-05	1.68021	4.54572e-16	-0.932451	1.15747e-05	0.791228	0.00411206	sulfurtransferase TusA
oxidoreductase CDS	PA1565	24.36	23.3	23.58	22.65	27.42	11.42	13.48	14.07	14.63	13.9	0.225189	0.226903	1.11444	1.22066e-09	-0.774813	2.51908e-05	0.175811	0.520815	oxidoreductase
hypothetical protein CDS	PA1566	4.65	6.41	5.78	6.69	7.53	8.23	8.64	6.09	6.78	6.6	-0.00289564	0.993944	-0.428772	0.091734	0.535361	0.00724848	-0.349677	0.167403	hypothetical protein
hypothetical protein CDS	PA1567	6.07	8.43	9.42	10.31	9.62	11	15.58	7.75	9.67	14.49	-0.159689	0.509296	-0.689321	0.0048475	0.638046	0.00227381	-0.277224	0.471991	hypothetical protein
hypothetical protein CDS	PA1568	8.11	8.22	7.29	9.4	8.68	11.14	10.38	6.37	6.9	8.96	0.21544	0.527518	-0.213162	0.570219	0.540405	0.045455	-0.467104	0.158504	hypothetical protein
major facilitator superfamily transporter CDS	PA1569	5.64	4.96	6.63	6.84	6.3	10.7	10.15	5.99	7.26	9.7	-0.0406179	0.878154	-0.786848	0.000697284	0.856819	6.83992e-07	-0.404595	0.182612	major facilitator superfamily transporter
transcriptional regulator CDS	PA1570	42.13	47.13	65.46	76.12	78.82	38.49	40.99	45.77	43.02	40.28	-0.444165	0.00345795	0.346792	0.0366898	-0.680812	4.31071e-06	0.107077	0.706577	transcriptional regulator
hypothetical protein CDS	PA1571	335.18	305.74	214.91	225.57	184.37	250.39	213.93	312.87	311.85	456.14	0.886383	3.97399e-08	0.644659	8.84476e-05	0.356201	0.0399002	0.556959	0.0446761	hypothetical protein
hypothetical protein CDS	PA1572	75.35	77.83	148.54	169.29	148.64	163.67	178.85	177.68	173.03	168.27	-0.746592	4.15775e-10	-0.978257	7.70949e-13	0.34079	0.0092356	0.0130214	0.962415	hypothetical protein
hypothetical protein CDS	PA1573	55.87	56.83	98.89	91.46	96.43	77.2	72.82	76.58	79.37	77.5	-0.490708	0.000784576	-0.231806	0.159156	-0.149062	0.315739	0.0481528	0.857503	hypothetical protein
hypothetical protein CDS	PA1574	390.55	400.26	276.67	296.82	270.45	129.95	121.18	122.32	136.35	161.41	0.75878	4.59031e-11	1.83078	1.03077e-36	-0.958689	1.42067e-13	0.139807	0.603452	hypothetical protein
hypothetical protein CDS	PA1575	38.15	30.57	64.44	52.14	57.01	95.27	93.83	131.01	127.79	102.02	-0.477462	0.0297768	-1.27283	6.17242e-13	0.900532	1.71983e-07	0.317162	0.261295	hypothetical protein
3-hydroxyisobutyrate dehydrogenase CDS	PA1576	64.68	66.19	78.17	71.22	85.54	61.05	66.65	74.12	75.67	89.37	0.00895178	0.96991	0.215647	0.166706	-0.0950845	0.582428	0.296722	0.181099	3-hydroxyisobutyrate dehydrogenase
hypothetical protein CDS	PA1577	121.98	115.27	77.15	88.38	87.7	55.73	51.51	59.98	59.71	81.92	0.758314	7.90206e-08	1.32239	1.16693e-14	-0.450657	0.00358434	0.289199	0.303197	hypothetical protein
hypothetical protein CDS	PA1578	26.72	28.65	29.67	39.24	36.41	40.82	45.17	29.35	24.99	43.35	-0.0684645	0.752934	-0.452939	0.0108114	0.493516	0.00460168	-0.355838	0.285982	hypothetical protein
hypothetical protein CDS	PA1578a	64.01	74.22	14.38	25.15	25.42	16.46	20.48	11.52	12.84	19.2	1.90937	4.14729e-13	2.07136	2.44223e-18	-0.0224121	0.944961	-0.300349	0.418615	hypothetical protein
hypothetical protein CDS	PA1579	368.31	317.5	325.37	292.33	336.9	352.29	393.98	431.23	397.85	482.99	0.374358	0.0298831	0.0603344	0.702397	0.426767	0.00579698	0.211347	0.365287	hypothetical protein
gltA CDS	PA1580	1162.57	1200.28	888.14	913.57	1010.78	294.48	338.79	384.02	416.64	435	0.601031	1.42389e-06	2.07652	6.11391e-56	-1.35987	1.03031e-21	0.355416	0.0842784	citrate synthase
sdhC CDS	PA1581	5668.56	4669.68	4243.08	4636.15	5418.81	692.46	655.06	1857.14	1904.45	1748.72	0.386429	0.0406116	3.11494	3.08764e-103	-2.60839	1.76511e-63	1.36539	5.16e-15	succinate dehydrogenase subunit C
sdhD CDS	PA1582	2412.85	2206.17	1717.71	1751.7	2150.39	266.11	261.74	706.16	770.28	594.23	0.568432	0.000796023	3.30465	3.97337e-137	-2.61338	1.16859e-59	1.26581	1.15e-08	succinate dehydrogenase subunit D
sdhA CDS	PA1583	977.01	1062.97	597.64	805.75	818.21	248.43	238.5	266.55	279.9	296.52	0.729466	2.76553e-05	2.24289	4.20352e-71	-1.39221	1.00231e-15	0.194688	0.316134	succinate dehydrogenase flavoprotein subunit
sdhB CDS	PA1584	1628.64	1611.7	898.76	1178.03	1228.95	527.66	426.76	466.48	338.13	597.2	0.823494	9.73277e-07	1.93965	1.35659e-41	-0.996268	1.78722e-07	-0.0330457	0.938894	succinate dehydrogenase iron-sulfur subunit
sucA CDS	PA1585	886.01	957.22	703.9	733.2	773.14	571.76	541.44	460.58	413.35	524.05	0.590641	2.61138e-07	0.906053	7.43045e-13	-0.202994	0.0973845	-0.245287	0.290831	2-oxoglutarate dehydrogenase subunit E1
sucB CDS	PA1586	910.43	916.77	815.51	722.28	808.24	719.01	756.67	635.54	563.19	691.2	0.489348	0.000731644	0.488331	0.00011697	0.114361	0.449981	-0.218487	0.339821	2-oxoglutarate dehydrogenase complex dihydrolipoyllysine-residue succinyltransferase
lpdG CDS	PA1587	1088.74	1173.73	887.33	932.03	923.91	950.83	1037.18	719.69	655.99	825.21	0.575162	3.74293e-08	0.366283	0.00508549	0.32069	0.0059242	-0.41607	0.0555521	2-oxoglutarate dehydrogenase complex dihydrolipoyl dehydrogenase
sucC CDS	PA1588	3089.95	3217.41	1226.69	1410.7	1416.08	522.22	526.27	697.52	503.09	779.72	1.48872	2.6931e-40	2.76474	3.34305e-113	-1.16024	9.14824e-22	0.291637	0.339948	succinyl-CoA ligase subunit beta
sucD CDS	PA1589	4572.71	5034.88	1896.47	2044.66	2316.93	1146.31	1045.37	1071.17	771.33	1239.7	1.46508	2.06179e-26	2.3078	1.74915e-71	-0.724319	1.01359e-06	-0.0873867	0.816682	succinyl-CoA ligase subunit alpha
braB CDS	PA1590	384.84	364.78	296.24	306.81	325.13	100.2	111.54	235.55	271.87	132.46	0.545284	6.67255e-06	2.00146	2.81703e-50	-1.34191	1.58243e-25	0.804957	0.024663	branched-chain amino acid transporter
hypothetical protein CDS	PA1591	131.75	112.65	46.56	74.99	88.09	12.9	12.42	17.49	17.29	13.35	1.06127	9.51362e-05	3.43982	2.50491e-87	-2.2235	4.59997e-16	0.305668	0.325436	hypothetical protein
hypothetical protein CDS	PA1592	489.89	403.77	1171.99	718.75	610.74	6298.22	5847.54	3970.87	4848.9	5088.94	-0.619929	0.0599606	-3.57374	1.95799e-133	3.00665	3.23928e-25	-0.370923	0.0951894	hypothetical protein
hypothetical protein CDS	PA1593	121.22	119.84	67.82	92.22	86.09	19.03	18.83	26.89	34.02	35.34	0.822789	9.19952e-07	2.84071	4.85365e-60	-1.89622	1.46776e-23	0.686471	0.00465516	hypothetical protein
hypothetical protein CDS	PA1594	57.93	68.15	49.8	50.48	54.76	22.4	21.5	21.24	27.25	32.74	0.551076	0.00074357	1.69028	4.41838e-18	-1.02543	6.61186e-10	0.257212	0.411895	hypothetical protein
hypothetical protein CDS	PA1595	44.71	53.79	28.63	40.67	39.98	18.47	18.06	11.26	14.29	20.09	0.701127	0.000543854	1.60539	2.34854e-22	-0.784605	7.21059e-05	-0.2399	0.489459	hypothetical protein
htpG CDS	PA1596	104.98	165.1	228.22	181.75	177.19	104.94	94.53	31.74	47.49	76.43	-0.26836	0.331004	0.611776	0.00114955	-0.770201	4.30371e-05	-0.763455	0.0344237	chaperone protein HtpG
hypothetical protein CDS	PA1597	25.61	44.05	133.78	105.35	109.58	63.64	63.63	25.25	32.15	62.5	-1.44702	3.65316e-08	-0.690059	0.00165028	-0.667557	0.000292941	-0.534841	0.177336	hypothetical protein
3-methyl-2-oxobutanoate hydroxymethyltransferase CDS	PA1598	11.89	19.24	42.13	38.97	39.9	19.91	18.92	12.25	12.05	20.41	-1.08983	3.45997e-06	-0.140869	0.580539	-0.850359	5.32788e-08	-0.33656	0.329684	3-methyl-2-oxobutanoate hydroxymethyltransferase
transcriptional regulator CDS	PA1599	22.33	25.79	19.31	23.29	23.2	21.26	21.69	10.32	13.3	19.44	0.399404	0.0280189	0.34074	0.0865841	0.170744	0.327777	-0.507136	0.126861	transcriptional regulator
cytochrome C CDS	PA1600	9.27	9.58	4.28	6.37	8.03	5.56	8.46	2.96	4.29	4.53	0.853223	0.00287648	0.605404	0.0166573	0.367406	0.258892	-0.709089	0.0297621	cytochrome C
aldehyde dehydrogenase CDS	PA1601	8.9	8.82	3.78	6.08	6.2	3.02	3.01	2.71	2.94	2.7	0.9871	6.02689e-05	1.72523	4.79808e-16	-0.610777	0.0218363	-0.109312	0.740637	aldehyde dehydrogenase
oxidoreductase CDS	PA1602	8.29	9.31	6.47	8.71	8.8	5.02	3.73	4.43	5.29	3.17	0.401655	0.173295	1.16547	0.00176045	-0.649941	0.0364006	-0.0156093	NA	oxidoreductase
transcriptional regulator CDS	PA1603	49.91	61.31	69.05	61.91	71.02	68.8	50.74	97.42	86.2	88.4	-0.00857052	0.97396	0.0749508	0.732204	0.026812	0.902518	0.542375	0.0420634	transcriptional regulator
hypothetical protein CDS	PA1604	33.92	34.38	44.99	44.38	42.26	71.85	76.83	56.54	61.19	65.69	-0.0915182	0.57778	-0.938753	9.61312e-10	0.957428	6.18659e-13	-0.271813	0.194686	hypothetical protein
hypothetical protein CDS	PA1605	10.93	14.42	25.52	22.56	20.29	43.68	45.91	41.34	38.81	47.66	-0.571596	0.0105823	-1.63498	6.64019e-19	1.16687	1.3191e-11	-0.0718413	0.796049	hypothetical protein
hypothetical protein CDS	PA1606	14.21	15.38	17.39	16.37	17.09	28.24	33.33	15.23	18.79	28.58	0.0714379	0.782018	-0.870388	0.000183244	1.0521	1.797e-08	-0.485224	0.155654	hypothetical protein
hypothetical protein CDS	PA1607	150.92	160.53	150.72	219.44	156.76	183.95	231.5	97.67	113.9	220.31	0.100793	0.673955	-0.234271	0.155683	0.444114	0.0415529	-0.429839	0.283389	hypothetical protein
chemotaxis transducer CDS	PA1608	40.22	43.82	52.8	54.28	45.64	30.42	34.62	38.85	48.02	32.75	-0.00718276	0.973869	0.548639	0.000375308	-0.443366	0.00532747	0.26098	0.421017	chemotaxis transducer
fabB CDS	PA1609	1375.52	1381.82	1298.41	1572.57	1859.03	254.48	245.26	362.85	450.24	291.06	0.0784199	0.729494	2.64026	3.91984e-100	-2.4388	3.73114e-41	0.491117	0.10896	3-oxoacyl-ACP synthase
fabA CDS	PA1610	1633.78	1423.21	1498.7	2037.56	2210.42	180.96	164.77	372.16	405.08	279.84	-0.0494672	0.848707	3.31883	1.61232e-121	-3.24112	7.93094e-63	0.906813	0.000810814	3-hydroxydecanoyl-ACP dehydratase
sensor/response regulator hybrid protein CDS	PA1611	67.88	66.26	98.87	104.97	117.25	49.52	44.33	58.04	51.65	54.76	-0.401117	0.004622	0.694577	1.14226e-06	-0.984171	1.97578e-11	0.209258	0.386014	sensor/response regulator hybrid protein
hypothetical protein CDS	PA1612	40.79	42.94	44.71	53.88	59.82	23.58	25.1	26.2	19.34	26.25	-0.0624433	0.774406	0.959202	4.15006e-08	-0.908625	5.14767e-07	-0.025023	0.946328	hypothetical protein
hypothetical protein CDS	PA1613	70.85	68.6	90.39	88.38	93.2	50.65	45.39	48.88	52.42	61.29	-0.108458	0.444723	0.717569	4.11724e-07	-0.714214	7.30873e-08	0.158199	0.523051	hypothetical protein
gpsA CDS	PA1614	113.35	123.1	106.09	119.12	102.1	81.51	80.75	111.23	112.84	102.59	0.385202	0.00407302	0.721853	2.04884e-07	-0.224231	0.0940319	0.398892	0.0640308	glycerol-3-phosphate dehydrogenase
lipase CDS	PA1615	122.64	133.39	135.82	143.48	126.96	148.04	178.54	129.77	145.93	143.99	0.188291	0.217569	-0.16964	0.318839	0.468886	0.00304046	-0.21162	0.397166	lipase
hypothetical protein CDS	PA1616	104.45	102.41	114.62	116	98.16	100.1	115.08	93.08	116.79	105.43	0.185083	0.279198	0.123209	0.459503	0.173812	0.30284	-0.0351867	0.912565	hypothetical protein
AMP-binding protein CDS	PA1617	20.78	22.74	23.18	23.93	22.54	80.5	94.92	40.18	44.29	81.13	0.175324	0.242382	-1.82563	1.58413e-33	2.1095	1.43797e-49	-0.558539	0.122512	AMP-binding protein
esterase CDS	PA1618	93.17	80.64	167.28	165.85	150.44	69.1	67.15	118.34	106.72	96.24	-0.616057	0.000109988	0.530312	0.00215842	-1.03665	1.53119e-13	0.598651	0.0133718	esterase
transcriptional regulator CDS	PA1619	25.22	23.16	39.14	44.89	41.52	11.28	10.54	27.34	25.6	15.14	-0.514885	0.000679883	1.32282	1.92982e-10	-1.72719	1.11345e-27	0.860052	0.0115838	transcriptional regulator
hypothetical protein CDS	PA1620	6.91	5.83	9.47	10.45	11.38	2.34	4.47	2.33	2.84	3.38	-0.431962	0.0989083	1.05966	0.00804664	-1.38033	4.53883e-06	-0.204906	NA	hypothetical protein
hydrolase CDS	PA1621	38.89	41.61	47.94	46.36	51.71	42.7	45.56	36.52	42.08	45.72	-0.00399368	0.984353	0.0479007	0.78596	0.0591374	0.70975	-0.0906924	0.7402	hydrolase
hydrolase CDS	PA1622	21.04	21.78	28.12	32.15	27.17	29.88	28.56	21.02	20.82	29.31	-0.171384	0.331242	-0.267171	0.153898	0.205846	0.193381	-0.281752	0.323519	hydrolase
hypothetical protein CDS	PA1623	112.09	107.96	221.75	200.85	176.44	114.87	111.61	221.91	249.1	176.42	-0.586456	0.000710813	0.138948	0.358864	-0.615377	0.000219942	0.831891	0.00141087	hypothetical protein
hypothetical protein CDS	PA1624	42.89	48.44	74.59	90.56	71.97	42.11	51.16	73.43	75.08	62.85	-0.515262	0.0017793	0.149387	0.40975	-0.554275	0.00164147	0.542026	0.0342663	hypothetical protein
hypothetical protein CDS	PA1625	46.14	42.22	50.95	52.87	59.68	31.74	35.2	28.96	29.87	34.6	-0.0319556	0.87264	0.580189	0.000409482	-0.500264	0.00129399	-0.102241	0.70123	hypothetical protein
major facilitator superfamily transporter CDS	PA1626	19.13	22.44	14.19	20.67	19.35	10.66	11.34	16.4	13.41	12.63	0.470525	0.0292953	1.09287	8.36893e-09	-0.506016	0.0160914	0.328128	0.267861	major facilitator superfamily transporter
transcriptional regulator CDS	PA1627	22.78	24.72	18.01	19.56	18.33	18.21	16.65	18.46	22.44	22.71	0.615666	0.000255985	0.624591	0.00332042	0.103616	0.572785	0.255961	0.339821	transcriptional regulator
3-hydroxyacyl-CoA dehydrogenase CDS	PA1628	7.9	10.57	10.96	14.83	11.41	13.61	16.11	10.87	9.77	14.88	-0.150417	0.560809	-0.504369	0.018094	0.461808	0.0203614	-0.298899	0.335956	3-hydroxyacyl-CoA dehydrogenase
enoyl-CoA hydratase CDS	PA1629	12.5	12.07	8.93	11.68	11.69	10.61	11.94	9.08	12.26	10.48	0.457261	0.0388584	0.303117	0.218961	0.266905	0.223057	-0.0827043	0.818863	enoyl-CoA hydratase
transcriptional regulator CDS	PA1630	29.32	31.26	27.54	33.59	34.34	26.63	27.4	18.33	22.04	29.68	0.200223	0.266473	0.345499	0.0533516	-0.0337504	0.85168	-0.196052	0.550905	transcriptional regulator
acyl-CoA dehydrogenase CDS	PA1631	10.25	12.03	13.2	15.02	14.85	12.77	11.68	7.2	7.81	12.21	-0.0945496	0.654931	0.0466171	0.838541	-0.0311442	0.864333	-0.379168	0.255763	acyl-CoA dehydrogenase
kdpF CDS	PA1632	2.71	4.22	2.2	7.11	2.6	6.86	4.32	4.23	4.04	5.09	0.0855175	0.916817	-0.481168	0.493174	0.66544	0.263218	-0.24969	NA	potassium-transporting ATPase subunit F
kdpA CDS	PA1633	6.94	7.94	12.65	14.35	10.7	21.13	21.67	16.02	17.7	22.6	-0.478953	0.0210672	-1.33864	1.24856e-13	0.964657	3.60327e-08	-0.181258	0.52378	potassium-transporting ATPase subunit A
kdpB CDS	PA1634	3.15	2.86	3.77	4.38	3.43	5.88	5.05	4.04	3.75	5.73	-0.0874015	0.755279	-0.678398	0.00715139	0.699971	0.000583285	-0.252319	0.446256	potassium-transporting ATPase subunit B
kdpC CDS	PA1635	1.69	2.34	2.36	2.93	2.72	5.04	4.73	3.94	3.11	3.23	-0.0975518	0.854975	-1.04957	0.0273151	1.06108	0.00100349	-0.421353	NA	potassium-transporting ATPase subunit C
kdpD CDS	PA1636	11.52	12.58	8.8	11.14	9.94	23.07	28.28	17.45	15.24	20.37	0.544179	0.000660618	-0.907733	4.36461e-08	1.56075	6.00484e-20	-0.495804	0.0526119	two-component sensor KdpD
kdpE CDS	PA1637	26.68	27.53	28.47	32.56	28.48	28.73	30.72	31.72	25.4	37.82	0.132191	0.459863	0.0473589	0.81325	0.196018	0.222274	0.0754151	0.832724	two-component response regulator KdpE
glutaminase CDS	PA1638	37.02	39.58	25.74	27.36	26.61	8.42	9.03	8.83	7.67	11.2	0.793887	3.97853e-09	2.30543	5.55371e-34	-1.39763	1.28647e-17	0.066372	0.859821	glutaminase
hypothetical protein CDS	PA1639	99.18	92.52	105.11	121.69	119.87	51.25	53.98	55.27	55.04	63.96	0.00245227	0.990084	1.04352	3.0462e-11	-0.929137	1.23982e-11	0.130594	0.593852	hypothetical protein
hypothetical protein CDS	PA1640	64.7	72.64	88.92	95.61	83.03	53.53	68.44	60.62	63.67	74.43	-0.106825	0.505703	0.35017	0.0382914	-0.344991	0.0454186	0.104545	0.730763	hypothetical protein
hypothetical protein CDS	PA1641	35.48	40.45	44.09	47.63	39.19	177.3	180.7	93.45	110.21	152.08	0.0694606	0.773588	-2.04904	1.29901e-31	2.22697	3.29825e-47	-0.538559	0.0595901	hypothetical protein
selD CDS	PA1642	96.43	121.04	100.87	105.44	95.33	97.2	93.4	92.25	106.58	106.08	0.378887	0.0196925	0.367886	0.0182826	0.123607	0.342186	0.0839424	0.735024	selenide, water dikinase
tRNA 2-selenouridine synthase CDS	PA1643	71.83	84.96	98.21	89.08	88.26	84.17	78.43	95.54	101.48	85.45	0.0385624	0.850454	0.126876	0.419919	0.0231361	0.88484	0.197388	0.45248	tRNA 2-selenouridine synthase
aldehyde-activating protein CDS	PA1643a	56.17	62.09	87.81	101.27	75.14	186.24	201.18	179.92	164.46	193.16	-0.30111	0.136655	-1.52774	1.06274e-21	1.33169	7.70394e-15	-0.109237	0.667192	aldehyde-activating protein
hypothetical protein CDS	PA1644	117.43	121.28	127.44	152.72	130.79	86.35	85.09	88.12	103.45	96.17	0.0737047	0.6505	0.65713	7.06452e-06	-0.471632	0.000695856	0.150238	0.534647	hypothetical protein
hypothetical protein CDS	PA1645	46.99	51.66	52.14	72.34	62.31	48.8	55.84	43.07	47.75	57.62	-0.0601296	0.796944	0.0966837	0.628984	-0.0464692	0.821196	-0.0800656	0.803482	hypothetical protein
chemotaxis transducer CDS	PA1646	48.94	73.34	9.68	12.53	12.13	13.22	12.83	6.64	7.23	10.79	2.64984	4.42555e-36	2.39828	4.61311e-38	0.388424	0.0252969	-0.595023	0.0411528	chemotaxis transducer
sulfate transporter CDS	PA1647	23	29.59	15.97	17.38	16.66	12.44	13.56	13.47	13.96	13.96	0.919092	2.56314e-08	1.19022	2.89838e-11	-0.156061	0.299052	0.0775026	0.774764	sulfate transporter
oxidoreductase CDS	PA1648	13.79	12.84	25.01	22.55	18.53	33.75	36.26	35.13	34.39	44.41	-0.452158	0.0431943	-1.20905	2.48569e-11	0.861318	7.33401e-06	0.102636	0.724352	oxidoreductase
short-chain dehydrogenase CDS	PA1649	10.58	10.69	18.74	28.78	31.05	16.97	21.99	14.04	13.59	22.71	-1.00487	9.53205e-05	-0.688012	0.00350559	-0.21862	0.422124	-0.192396	0.618103	short-chain dehydrogenase
transporter CDS	PA1650	24.2	24.88	86.97	109.37	108.71	40.74	39.89	40.11	40.07	38.72	-1.76329	5.37243e-31	-0.532863	0.00180193	-1.12544	5.56462e-13	-0.0241196	0.932945	transporter
transporter CDS	PA1651	26.92	32.15	224.09	242.23	258.46	52.27	56.12	82.5	85.97	78.01	-2.7443	1.16973e-86	-0.693627	1.60733e-05	-1.94798	1.49497e-49	0.563378	0.00582798	transporter
hypothetical protein CDS	PA1652	22.46	21.84	24.91	33.02	29.1	14.94	18.09	12.74	11.05	16.93	-0.112743	0.600291	0.600506	0.00705604	-0.601638	0.00248576	-0.255657	0.44352	hypothetical protein
transcriptional regulator CDS	PA1653	24.82	18.3	26.9	36.69	30.63	11.6	12.63	17.49	16.71	14.7	-0.260953	0.312861	1.00568	0.000180023	-1.15713	4.02988e-08	0.380994	0.198757	transcriptional regulator
aminotransferase CDS	PA1654	47.04	43.43	76.86	87.75	89.65	33.83	33.83	41.56	61.48	33.47	-0.629458	5.94034e-06	0.599585	0.000142542	-1.1189	1.04645e-16	0.356772	0.334616	aminotransferase
glutathione S-transferase CDS	PA1655	67.09	66.34	200.62	175.14	176.9	67.92	61.24	75.34	107.64	76.92	-1.18878	8.77598e-15	0.226932	0.174172	-1.30661	1.86769e-16	0.373839	0.222509	glutathione S-transferase
hypothetical protein CDS	PA1656	15.32	10.87	38.52	38.87	37.41	30.46	33.21	47.64	56.47	36.33	-1.25863	1.22872e-10	-1.09144	2.11872e-08	-0.0651767	0.644676	0.486532	0.121901	hypothetical protein
hypothetical protein CDS	PA1657	16.94	14.72	48.62	38.86	30.1	57.12	62.82	62.81	51.65	48.35	-1.01559	0.000199978	-1.72808	4.47122e-18	0.801498	0.000991909	-0.127122	0.702791	hypothetical protein
hypothetical protein CDS	PA1658	15.14	14.25	42.94	41.82	29.63	62.42	67.42	58.57	52.21	52.53	-1.08897	7.84683e-07	-1.95542	5.55953e-37	0.959904	4.3672e-06	-0.236884	0.3297	hypothetical protein
hypothetical protein CDS	PA1659	10.06	10.6	23.59	21.84	18.68	28.71	28.83	36.52	28.21	27.48	-0.760598	0.00192415	-1.28085	6.23904e-07	0.623592	0.00188359	0.0876274	0.814686	hypothetical protein
hypothetical protein CDS	PA1660	8.19	8.19	16.73	15.29	14.57	19.21	22.47	20.85	19.84	20.7	-0.649148	0.000251007	-1.16231	4.81416e-10	0.620272	0.000282691	-0.0260717	0.932328	hypothetical protein
hypothetical protein CDS	PA1661	7.15	8.03	15.79	13.79	15.02	22.03	21.89	19.07	19.57	17.2	-0.69475	0.00060199	-1.3484	8.18809e-11	0.759417	6.4718e-06	-0.220512	0.399292	hypothetical protein
ClpA/B-type protease CDS	PA1662	6.41	6.18	13.86	14.43	13.48	27.24	27.04	21.61	20.36	22.4	-0.869236	1.24215e-09	-1.92137	1.37508e-33	1.1601	1.08658e-20	-0.324096	0.107311	ClpA/B-type protease
transcriptional regulator CDS	PA1663	5.3	3.97	10.93	9.37	7.9	15.91	15.6	14.26	13.2	11.85	-0.736691	0.00523621	-1.57246	7.43403e-13	0.934492	4.1395e-06	-0.242004	0.375162	transcriptional regulator
hypothetical protein CDS	PA1664	11.43	4.67	28.91	12.15	13.38	25.75	21.57	27.35	38.25	19.73	-0.830025	0.164518	-1.33573	0.00589757	0.547577	0.217693	0.216762	0.621674	hypothetical protein
hypothetical protein CDS	PA1665	4.6	6.25	9.17	7.77	8.63	12.42	11.44	13.18	13.37	9.23	-0.378089	0.142675	-0.951109	9.88752e-05	0.67972	0.000346323	0.00337957	0.994073	hypothetical protein
hypothetical protein CDS	PA1666	7.8	8.13	14.7	14.39	16.41	22.32	22.98	29.75	21.17	19.15	-0.641634	0.00713712	-1.30995	4.72012e-07	0.773885	4.20019e-05	0.0434102	0.920384	hypothetical protein
hypothetical protein CDS	PA1667	7.77	10.85	17.07	16.46	15.78	33.62	28.78	27.94	26.65	26.4	-0.54486	0.00998524	-1.55761	4.92439e-15	1.11867	1.37678e-12	-0.194834	0.446256	hypothetical protein
hypothetical protein CDS	PA1668	5.85	6.08	15.36	12.38	11.51	16.63	18.07	22.94	20.82	17.88	-0.848609	0.000640612	-1.34837	1.2232e-08	0.600039	0.00508899	0.223861	0.46451	hypothetical protein
hypothetical protein CDS	PA1669	8.72	9.75	13.69	14.85	13.95	23.23	24.06	18.91	16.6	19.72	-0.344644	0.0133802	-1.1728	7.26158e-15	0.937888	6.72102e-15	-0.341989	0.118838	hypothetical protein
stp1 CDS	PA1670	5.94	7.43	10.22	11.25	12.21	13.5	15.67	14.03	14.1	13.28	-0.473487	0.0521348	-0.940471	0.000406755	0.573535	0.00369885	-0.0735186	0.823086	serine/threonine phosphoprotein phosphatase Stp1
stk1 CDS	PA1671	12.26	13.9	18.17	22.08	19.91	26.16	29.74	18.97	21.52	25.07	-0.3425	0.060721	-0.9119	2.06681e-06	0.677844	2.76878e-05	-0.33471	0.185875	serine-threonine kinase Stk1
hypothetical protein CDS	PA1672	64.6	64.88	103.94	97.26	102.66	166.76	167.87	103.41	137.68	162.63	-0.373286	0.01562	-1.18477	2.41101e-14	0.920497	1.27156e-11	-0.291421	0.32204	hypothetical protein
bacteriohemerythrin CDS	PA1673	71.05	63.53	118.6	118.67	166.13	57.28	50.62	47.29	67.78	42.82	-0.717658	0.00123674	0.497523	0.00598747	-1.10578	3.14882e-07	-0.0296017	0.94526	bacteriohemerythrin
folE2 CDS	PA1674	452.14	441.77	275.06	335.83	312.68	69.61	68	108.81	139.47	139.27	0.807218	1.77447e-10	2.8747	8.21685e-98	-1.95121	4.81413e-46	0.838815	6.47e-05	GTP cyclohydrolase I
hypothetical protein CDS	PA1675	104.15	118.21	75.03	80.4	83.66	25.57	25.3	26.84	37.36	30.96	0.746572	4.1676e-08	2.30006	1.54405e-43	-1.43919	6.50715e-23	0.285108	0.32798	hypothetical protein
hypothetical protein CDS	PA1676	43.16	38.31	47.56	64.27	63.52	50.19	49.79	54.99	66.7	60.59	-0.244969	0.27843	-0.114396	0.602943	-0.0220102	0.915544	0.258177	0.309048	hypothetical protein
hypothetical protein CDS	PA1677	103.97	103.16	137.84	165.71	138	176.36	123.04	156.42	164.32	119.31	-0.232921	0.127329	-0.350032	0.0597176	0.226007	0.285567	-0.021988	0.95914	hypothetical protein
50S ribosomal protein L3 glutamine methyltransferase CDS	PA1678	184.7	187.62	149.71	165.36	167.39	63.49	63.31	70.69	78.36	91.74	0.48081	3.23002e-05	1.73115	2.49698e-37	-1.13744	1.29943e-20	0.312627	0.16957	50S ribosomal protein L3 glutamine methyltransferase
hypothetical protein CDS	PA1679	107.29	96.18	165.98	142.39	123.33	72.8	80.45	115.82	152.74	91.39	-0.22966	0.294835	0.589282	0.000133859	-0.705629	0.000223828	0.553452	0.0892888	hypothetical protein
hypothetical protein CDS	PA1680	7.3	10.54	17.79	12.78	15.76	5.36	4.84	9.65	11.51	6.7	-0.517752	0.066827	0.977691	0.000593899	-1.38641	1.21606e-08	0.716679	0.0340863	hypothetical protein
aroC CDS	PA1681	203.19	219.45	181.48	202.01	184.21	73.79	105.71	136.39	146.49	131.83	0.428593	0.000212538	1.41146	1.43523e-16	-0.867759	6.18051e-06	0.557521	0.0403779	chorismate synthase
MFS metabolite transporter CDS	PA1682	62.04	57.26	72.04	76.67	71.64	14.13	14.92	20.22	22.85	20.05	-0.0285213	0.863694	2.2124	3.65157e-42	-2.1283	4.16961e-57	0.493501	0.033046	MFS metabolite transporter
methylthioribulose-1-phosphate dehydratase CDS	PA1683	140.63	154.35	158.13	156.87	160.87	62.19	56.83	70.12	77.85	82.3	0.163236	0.237115	1.48515	3.35445e-23	-1.20939	3.63771e-20	0.341693	0.110028	methylthioribulose-1-phosphate dehydratase
acireductone dioxygenase CDS	PA1684	192.3	195.84	198.37	217.94	225.67	125.25	110.52	143.59	153.08	134.58	0.129517	0.345106	0.897006	7.96934e-10	-0.655495	2.7423e-06	0.266201	0.278296	acireductone dioxygenase
masA CDS	PA1685	151.85	149.65	128.4	136.9	149.58	46.78	45.41	60.26	65.08	54.94	0.39339	0.00390939	1.88509	3.58485e-39	-1.37749	5.42436e-23	0.354657	0.145668	enolase-phosphatase
alkA CDS	PA1686	64.13	77.77	91.78	106.66	96.38	88.58	83.83	96.77	98.86	82.29	-0.197866	0.225735	-0.10154	0.536419	0.0136171	0.922055	0.0971485	0.747413	DNA-3-methyladenine glycosidase II
speE CDS	PA1687	138.39	152.23	46.5	53.5	64.67	18.98	19.73	15.9	18.45	23.33	1.65988	2.93649e-21	3.08088	2.72637e-91	-1.29262	2.18817e-11	-0.0166473	0.962415	polyamine aminopropyltransferase
hypothetical protein CDS	PA1688	127.81	132.04	85.8	95.09	109.74	58.29	51.88	57.68	52.86	62.01	0.689564	1.02826e-05	1.41457	2.48782e-22	-0.609259	0.000324464	0.0552537	0.847116	hypothetical protein
hypothetical protein CDS	PA1689	167.03	169.12	99.72	121.1	127.45	52.36	51.42	49.45	38.69	51.08	0.801494	3.97399e-08	1.87266	9.75866e-48	-0.954379	3.57422e-10	-0.150991	0.599435	hypothetical protein
pscU CDS	PA1690	7.03	6.8	10.7	8.74	9.05	3.35	5.44	4.25	3.78	7.1	-0.18842	0.461129	0.82582	0.00727877	-0.899839	0.000991773	0.141371	0.761031	translocation protein in type III secretion
pscT CDS	PA1691	6	5.32	13.42	10.95	7.27	3.09	4.29	3.46	3.64	4.55	-0.614823	0.0755508	0.789433	0.0267422	-1.29214	0.000117746	0.0624324	NA	translocation protein in type III secretion
translocation protein in type III secretion CDS	PA1692	10.94	13.08	32.79	24.29	21.65	12	12.47	15.72	8.44	13.44	-0.845224	0.00693506	0.144705	0.707175	-0.888489	0.00214158	0.0260629	0.958445	translocation protein in type III secretion
pscR CDS	PA1693	33.13	30.49	66.56	64.89	57.25	26.33	27.42	37.86	45.5	40.16	-0.708514	2.10727e-05	0.420768	0.0293623	-1.01956	1.74701e-10	0.566459	0.0126336	type III secretion system protein
pscQ CDS	PA1694	7.04	5.93	11.59	8.29	7	8.14	7.62	7.22	5.68	8.38	-0.199141	0.575461	-0.103921	0.721815	0.0126505	0.966217	-0.142376	0.689837	type III secretion system protein
pscP CDS	PA1695	3.54	4.7	5.21	5.78	4.1	5.8	7.24	2.84	3.77	5.31	-0.0183195	0.962664	-0.481772	0.111702	0.572417	0.021367	-0.609107	0.073979	translocation protein in type III secretion
pscO CDS	PA1696	2.17	2.55	2.22	3.28	2.59	3.92	4.45	1.87	3.04	3.97	0.0804711	0.884389	-0.616726	0.234228	0.808426	0.027526	-0.393869	NA	translocation protein in type III secretion
type III secretion system ATPase CDS	PA1697	4.53	5.97	5.76	7.25	4.33	4.76	3.41	2.54	2.58	5.8	0.12774	0.716149	0.532003	0.0785588	-0.290596	0.333487	-0.138188	0.783524	type III secretion system ATPase
popN CDS	PA1698	3.95	7.24	6.51	7.45	4.3	4.78	5	3.36	4.33	5.78	0.140937	0.754002	0.362101	0.314962	-0.107067	0.735187	-0.114636	0.781274	type III secretion outer membrane protein PopN
hypothetical protein CDS	PA1699	8.67	6.26	9.16	9.47	6.33	8.84	5.55	3.95	6.54	8.48	0.114226	0.803721	0.227152	0.641624	-0.00167929	0.99633	-0.151718	NA	hypothetical protein
hypothetical protein CDS	PA1700	2.78	3.47	6.61	5.66	3.45	7.24	6.48	2.61	2.81	4.49	-0.429324	0.383749	-0.911526	0.0568566	0.575808	0.120469	-0.833412	NA	hypothetical protein
hypothetical protein CDS	PA1701	2.62	3.59	5.47	5.55	3.3	3.72	3.29	2.08	0.73	4.18	-0.344718	0.497167	0.00300594	0.995762	-0.249062	0.559253	-0.337274	NA	hypothetical protein
hypothetical protein CDS	PA1702	3.28	3.14	3.8	4	2.27	1.03	3.39	1.75	2.85	2.45	0.215856	0.702317	0.692503	0.322016	-0.362126	0.534699	0.0517906	NA	hypothetical protein
pcrD CDS	PA1703	8.16	9.01	16.58	14.27	11.82	18.11	18.63	12.71	15.31	19.1	-0.454356	0.0463371	-0.913114	1.05488e-07	0.563333	0.0054833	-0.214221	0.464968	type III secretory apparatus protein PcrD
pcrR CDS	PA1704	6.08	5.76	11.37	11.59	8.4	16.11	15.44	10.67	10.12	17.14	-0.526763	0.100344	-1.20851	0.000144967	0.783832	0.00124052	-0.281117	0.437215	transcriptional regulator PcrR
pcrG CDS	PA1705	4.66	6.22	13.64	9.97	6.11	13.27	9.08	10.07	9.31	12.08	-0.55457	0.241424	-0.827702	0.057466	0.358718	0.377181	-0.0805302	0.85611	type III secretion regulator
pcrV CDS	PA1706	5.89	8.01	21.04	14.6	11.42	23.4	24.64	30.71	30.59	30.46	-0.882745	0.00848634	-1.59875	1.06693e-12	0.797367	0.00531797	0.327223	0.141186	type III secretion protein PcrV
pcrH CDS	PA1707	10.75	8.23	33.16	22.05	14.59	32.02	32.05	46.16	40.94	50.12	-0.983878	0.0118686	-1.56143	1.70571e-10	0.643365	0.0607817	0.472382	0.0396561	regulatory protein PcrH
popB CDS	PA1708	8.72	11.07	27.92	22.53	12.54	49.18	55.11	54.56	44.15	55.05	-0.792162	0.0283549	-2.20989	5.57165e-35	1.48047	3.28131e-06	-0.025443	0.93858	translocator protein PopB
popD CDS	PA1709	7.4	9.15	30.83	17.06	13.81	48.9	46.5	52.43	38.22	48.88	-1.01043	0.00818183	-2.33447	2.4702e-34	1.37342	5.02374e-05	-0.0342264	0.92412	translocator outer membrane protein PopD
exsC CDS	PA1710	67	59.15	169.92	139.42	119.67	183.52	214.42	215.35	189.48	283.82	-0.900714	4.3433e-05	-1.47056	1.7465e-19	0.668364	0.00158548	0.177625	0.577347	exoenzyme S synthesis protein ExsC
hypothetical protein CDS	PA1711	49.15	53.28	134.71	128.54	122.03	182.06	181.61	176.04	130.67	232.65	-1.04982	6.74179e-11	-1.64328	2.39846e-21	0.699543	8.60768e-07	-0.0221319	0.958766	hypothetical protein
exsB CDS	PA1712	64.92	68.57	212.75	160.62	139.99	132.57	116.85	162.77	129.82	173.19	-1.07582	4.82993e-06	-0.719292	1.22828e-05	-0.256953	0.286539	0.285717	0.294479	exoenzyme S synthesis protein ExsB
exsA CDS	PA1713	36.96	42.08	611.73	352.94	230.33	264.46	242.23	466.01	402.06	517.09	-2.78563	2.41476e-07	-2.4951	9.94874e-67	-0.448872	0.23866	0.802749	9.5e-05	exoenzyme S transcriptional regulator ExsA
exsD CDS	PA1714	39.98	39.95	242.69	200.36	130.23	139.09	117.57	161.55	125.76	159.1	-1.946	7.90262e-13	-1.49837	5.49373e-22	-0.370692	0.196436	0.192564	0.51069	hypothetical protein
pscB CDS	PA1715	6.85	10.05	65.34	51.9	34.94	21.39	18.11	21.46	17.44	19.73	-2.24394	3.85019e-12	-1.0369	0.000613643	-1.13991	0.000119033	-0.017279	0.962415	type III export apparatus protein
pscC CDS	PA1716	9.39	10.99	71.31	50.9	37.77	17.16	16.57	15.3	11.03	18.95	-2.07163	4.14367e-13	-0.545982	0.00281238	-1.44164	2.87309e-07	-0.146451	0.69626	type III secretion outer membrane protein PscC
pscD CDS	PA1717	6.67	6.78	55.23	36.16	23.24	8.54	9.03	12.66	7.75	12.27	-2.16206	5.19923e-10	-0.207327	0.388778	-1.87855	4.79064e-08	0.261688	0.467176	type III export protein PscD
pscE CDS	PA1718	14.2	14.14	151.68	64.79	50.04	26.83	28.97	30.09	22.75	29.19	-2.23435	1.00536e-06	-0.785089	0.0168713	-1.42307	0.00134479	-0.0285937	0.942847	type III export protein PscE
pscF CDS	PA1719	14.65	15.99	196.21	72.76	50.53	26.93	24.58	29.59	31.1	30.09	-2.11467	0.00303932	-0.566223	0.0612304	-1.65625	0.0217011	0.208233	0.476199	type III export protein PscF
pscG CDS	PA1720	11.94	15.27	136.74	76.24	47.06	27.14	23.42	25.63	24.9	19.67	-2.28434	3.28447e-08	-0.7075	0.0117899	-1.53412	0.000143324	-0.0959545	0.800679	type III export protein PscG
pscH CDS	PA1721	7.76	7.67	59.29	39.09	24.13	9.91	8.97	10.08	9.88	10.43	-2.03803	8.73284e-08	-0.108532	0.765316	-1.85707	5.7975e-07	0.0812188	0.828565	type III export protein PscH
pscI CDS	PA1722	15.31	16.2	115.89	69.96	43.31	15.81	18.79	24.76	25.33	21.09	-1.92288	9.11365e-07	0.0449161	0.883985	-1.89008	9.894e-07	0.403403	0.178315	type III export protein PscI
pscJ CDS	PA1723	16.76	16.94	139.25	75.16	53.36	17.62	15.86	25.56	22.77	20.63	-2.05297	5.5172e-08	0.188603	0.401725	-2.15985	8.54129e-09	0.413536	0.134582	type III export protein PscJ
pscK CDS	PA1724	5.79	5	56.2	33.1	22.07	3.89	4.67	6.74	5.48	4.88	-2.40286	7.56933e-10	0.508883	0.187293	-2.83387	5.37094e-13	0.349168	0.343723	type III export protein PscK
pscL CDS	PA1725	12.73	12.55	46.37	38.67	19.2	7.26	7.34	7.93	6.16	6.51	-1.1466	0.00200893	0.957419	0.000462001	-1.99195	3.59602e-08	-0.077738	0.846222	type III secretion system protein
bglX CDS	PA1726	57.1	54.31	33	42.23	36.17	26.47	29.31	18.45	21.14	27.69	0.853902	3.63194e-09	1.17694	2.25645e-16	-0.208164	0.195669	-0.29376	0.30306	beta-glucosidase
mucR CDS	PA1727	73.34	75.81	56.91	62.22	68.48	32.28	31.54	43.64	46.26	39.99	0.522285	0.000151804	1.40253	6.63015e-25	-0.766218	6.94639e-08	0.411377	0.0699244	signaling protein
hypothetical protein CDS	PA1728	168.75	172.9	297.31	257.99	248.82	2474.54	2718.16	2262.34	2304.73	1911.78	-0.379213	0.0279664	-3.73738	2.0841e-177	3.4574	5.89055e-108	-0.243074	0.36215	hypothetical protein
hypothetical protein CDS	PA1729	62.47	61.5	106.3	105.11	96.68	225.2	202.27	185.19	221.2	150.36	-0.455382	0.00130977	-1.60062	4.15779e-28	1.25325	7.8301e-20	-0.177472	0.601703	hypothetical protein
hypothetical protein CDS	PA1730	13.92	15.83	23.88	23.73	22.34	100.03	100.58	85.28	101.52	74.57	-0.376662	0.0186446	-2.5666	3.91672e-67	2.29786	6.40396e-75	-0.182825	0.549529	hypothetical protein
hypothetical protein CDS	PA1731	9.24	10.08	21.31	18.34	19.22	67.28	65.57	43.72	58.75	50.83	-0.748558	0.000118364	-2.59338	1.25782e-51	1.94748	9.75472e-36	-0.35133	0.169738	hypothetical protein
hypothetical protein CDS	PA1732	10.32	12.67	19.57	21.11	18.72	86.51	93.67	59.31	59.36	63.25	-0.508965	0.00891909	-2.78052	9.24108e-57	2.37762	1.95477e-63	-0.545464	0.00327551	hypothetical protein
hypothetical protein CDS	PA1733	30.35	34.57	49.95	48.92	36.18	185.37	192.31	182.43	155.68	175.64	-0.201484	0.40047	-2.3549	5.33094e-57	2.25246	6.51806e-33	-0.133383	0.599435	hypothetical protein
hypothetical protein CDS	PA1734	29.27	30.14	39.14	39.81	40.2	40.34	45.52	43.78	45.83	48.2	-0.147261	0.344415	-0.348567	0.0464469	0.311876	0.032976	0.0882818	0.735024	hypothetical protein
hypothetical protein CDS	PA1735	27.52	27.98	18.58	22.99	21.03	29.9	27.34	25.17	29.55	30.52	0.679317	1.76143e-05	0.135654	0.465003	0.65576	5.23579e-05	-0.0143848	0.962067	hypothetical protein
acetyl-CoA acetyltransferase CDS	PA1736	13.1	15.65	20.12	21.86	22.85	28.43	28.74	26.99	32.93	30.36	-0.315444	0.0745759	-0.809179	6.91425e-06	0.602758	2.30479e-05	0.0658808	0.818863	acetyl-CoA acetyltransferase
3-hydroxyacyl-CoA dehydrogenase CDS	PA1737	18.9	20.48	25.88	29.43	26.65	43.23	46.85	29.61	32.45	37.28	-0.200385	0.160271	-1.01093	6.69237e-12	0.920266	7.97613e-13	-0.423456	0.0453705	3-hydroxyacyl-CoA dehydrogenase
transcriptional regulator CDS	PA1738	51.1	56.41	87.14	65.64	67.15	69.31	79.9	101.37	126.15	74.8	-0.181008	0.446611	-0.291886	0.0678714	0.220044	0.304947	0.371003	0.288491	transcriptional regulator
oxidoreductase CDS	PA1739	5.68	6.77	9.65	8.41	9.56	11.56	15.44	11.04	19.13	14.03	-0.292174	0.236408	-0.929206	0.0002737	0.744069	0.000690406	0.102125	0.814793	oxidoreductase
hypothetical protein CDS	PA1740	27.64	29.38	28.29	32.09	33.17	18.68	22.37	19.09	18.32	19.86	0.140879	0.39953	0.651199	0.000401017	-0.398294	0.0196344	-0.0993662	0.735024	hypothetical protein
hypothetical protein CDS	PA1741	95.82	94.82	93.68	97.64	101.57	49.56	53.07	66.42	70.04	76.51	0.235009	0.106897	1.07161	4.48532e-10	-0.724416	5.88116e-07	0.43678	0.0403104	hypothetical protein
amidotransferase CDS	PA1742	74.21	76.05	166.59	133.75	123.19	401.25	322.38	363.27	456.11	299.43	-0.636651	0.00178362	-2.082	1.17025e-42	1.54225	7.82487e-14	0.0402702	0.922889	amidotransferase
hypothetical protein CDS	PA1743	4.09	4.53	8.74	8.36	5.85	15.25	14.94	13.44	18.45	10.2	-0.502175	0.276329	-1.57074	0.000343823	1.16427	0.000168733	-0.0849669	0.857503	hypothetical protein
hypothetical protein CDS	PA1744	9.55	6.93	16.41	12.18	10.38	14.38	12.58	20.36	17.03	14.36	-0.371078	0.387355	-0.514073	0.240453	0.244443	0.470282	0.300948	0.417484	hypothetical protein
hypothetical protein CDS	PA1745	22.25	22.56	47.94	30.53	28.39	154.75	156.79	248.36	238.03	176.27	-0.396596	0.220528	-2.60899	3.73274e-57	2.2913	2.37378e-18	0.449707	0.13157	hypothetical protein
hypothetical protein CDS	PA1746	9.69	10.88	98.9	122.57	79.72	68.53	70.29	46.77	74.25	38.52	-2.96206	9.16175e-39	-2.56031	4.50752e-37	-0.325811	0.130447	-0.310198	0.428067	hypothetical protein
hypothetical protein CDS	PA1747	24.39	18.47	164.48	162.52	123.76	72.79	71.66	64.4	96.96	54.17	-2.49011	1.07637e-25	-1.55576	2.02206e-09	-0.849458	2.13025e-05	-0.00455841	0.992416	hypothetical protein
enoyl-CoA hydratase CDS	PA1748	125.73	131.5	102.97	124.86	110.64	37.74	39.01	37.94	52.5	54.11	0.459282	0.000593773	1.92089	4.57442e-38	-1.34748	1.96897e-21	0.291006	0.303282	enoyl-CoA hydratase
hypothetical protein CDS	PA1749	215.21	189.66	307.67	291.08	265.48	286.67	251.63	341.75	363.28	378.01	-0.237266	0.172179	-0.228493	0.144855	0.101352	0.533041	0.398443	0.0448396	hypothetical protein
phospho-2-dehydro-3-deoxyheptonate aldolase CDS	PA1750	586.33	587.31	488.85	491.58	502.73	99.29	89.14	184.86	225.97	193.57	0.515474	2.20736e-06	2.81417	3.19083e-100	-2.18434	1.26509e-69	1.01617	6.62e-07	phospho-2-dehydro-3-deoxyheptonate aldolase
hypothetical protein CDS	PA1751	152.54	148.2	218.33	223.7	205.67	277.86	263.93	216.3	248.59	334.24	-0.250049	0.0700667	-0.666823	3.86594e-06	0.526971	2.80075e-05	-0.0314463	0.931916	hypothetical protein
2-dehydropantoate 2-reductase CDS	PA1752	106.16	104.31	121.86	134.69	129.82	143.82	172.31	125.15	136.08	180.76	-0.0197518	0.893872	-0.404794	0.00709772	0.495516	0.000598277	-0.100368	0.760876	2-dehydropantoate 2-reductase
hypothetical protein CDS	PA1753	139	123.56	253.38	193.54	183.89	662.51	460.25	524.61	547.96	434.21	-0.407955	0.0785177	-1.9084	1.20607e-26	1.59541	2.67977e-11	-0.13871	0.704346	hypothetical protein
cysB CDS	PA1754	248.52	225.13	362.14	292.06	306.94	431.71	442.23	473.44	656.1	340.21	-0.16727	0.414881	-0.700486	2.12942e-07	0.6417	0.000156041	0.139371	0.747176	transcriptional regulator CysB
hypothetical protein CDS	PA1755	67.54	73.07	47.2	68.43	66.52	43.85	45.84	48.09	66.54	64.04	0.480247	0.0243942	0.82739	8.77436e-06	-0.231841	0.285567	0.366517	0.183777	hypothetical protein
cysH CDS	PA1756	181.16	176.55	253.33	186.24	167.73	90.88	63.06	131.54	218.13	78.73	0.0844274	0.770986	1.39186	2.88208e-15	-1.18307	5.14999e-06	0.635939	0.132322	phosphoadenosine phosphosulfate reductase
thrH CDS	PA1757	302.37	307.07	98.23	124.39	121.61	40.16	32.59	40.11	44.37	44.3	1.67171	4.69591e-33	3.23738	1.82547e-98	-1.44414	5.66771e-16	0.217622	0.40551	phosphoserine phosphatase
pabB CDS	PA1758	89.89	82.3	103.25	99.25	100.64	67.08	58.57	87.03	85.5	80.57	0.0383555	0.823172	0.63424	2.48324e-05	-0.483877	0.000581745	0.397462	0.0782437	para-aminobenzoate synthase component I
transcriptional regulator CDS	PA1759	78.51	80.39	90.78	100.53	106.87	142.01	142.82	136.75	136.32	110.77	-0.0515849	0.744509	-0.660119	2.68087e-07	0.718278	2.32473e-08	-0.139257	0.643186	transcriptional regulator
transcriptional regulator CDS	PA1760	57.59	67.04	57.7	73.25	70.82	128.1	128.18	122.96	112.51	104.85	0.161126	0.360742	-0.858753	2.6344e-10	1.12879	7.5119e-15	-0.162469	0.536573	transcriptional regulator
hypothetical protein CDS	PA1761	107.09	119.93	98.18	109.86	103.27	298.47	303.05	251.76	248.78	209.81	0.397917	0.00347086	-1.22334	7.62297e-18	1.73228	2.51241e-48	-0.316397	0.216859	hypothetical protein
hypothetical protein CDS	PA1762	38.84	48.01	44.18	43.23	46.76	83.49	73.01	89.33	90.04	79.56	0.224123	0.218399	-0.668669	8.80657e-05	1.00338	1.21471e-11	0.131468	0.642301	hypothetical protein
hypothetical protein CDS	PA1763	21.7	21.36	22.03	19.97	21.15	29.47	28.39	28.86	29.26	26.93	0.297601	0.088294	-0.245096	0.173176	0.654329	2.40725e-05	-0.0268145	0.930051	hypothetical protein
hypothetical protein CDS	PA1764	11.88	9.98	9.16	9.83	11.51	12.68	12.7	9.92	12.28	15.17	0.3725	0.078359	-0.0332751	0.874737	0.518218	0.00359983	-0.033176	0.928569	hypothetical protein
hypothetical protein CDS	PA1765	10.33	16.38	12.4	11.45	11.52	30.92	39.01	21.11	21	33.82	0.438323	0.0939014	-1.20358	3.46599e-08	1.75612	1.50703e-22	-0.412401	0.213738	hypothetical protein
hypothetical protein CDS	PA1766	338.26	355.6	251.2	308.4	295.67	154.5	123.52	125.93	86.25	161.11	0.55321	2.78101e-05	1.49599	6.67007e-24	-0.828488	7.25569e-07	-0.141499	0.730501	hypothetical protein
hypothetical protein CDS	PA1767	402.87	415.44	347.36	368.29	365.45	114.51	120.92	143.47	147.43	158.24	0.452384	1.04202e-05	1.97437	1.3851e-54	-1.40931	1.87376e-37	0.328236	0.0780326	hypothetical protein
hypothetical protein CDS	PA1768	433.75	387.08	364.8	350.62	384.56	81.89	65.04	179	200.05	177.86	0.430278	0.00335193	2.65563	1.06749e-62	-2.1077	3.55261e-38	1.2277	8.19e-09	hypothetical protein
phosphoenolpyruvate synthase regulatory protein CDS	PA1769	350.59	316.63	293.68	261.18	279.3	211.44	174.46	298.93	322.89	275.53	0.52808	0.000611125	0.969037	1.23839e-10	-0.326571	0.0510305	0.582331	0.0135491	phosphoenolpyruvate synthase regulatory protein
ppsA CDS	PA1770	701.98	754.57	455.06	525.43	536.24	332.36	308.09	270.35	293.91	356.32	0.794557	9.34485e-11	1.36309	1.04498e-26	-0.454939	0.000663235	-0.0642915	0.822595	phosphoenolpyruvate synthase
estX CDS	PA1771	158.05	146.53	90.58	107.75	116.88	8.28	6.07	8.9	5.89	7.79	0.802725	3.30017e-07	4.5698	8.46695e-145	-3.63631	1.46446e-71	0.0587483	0.894658	hydrolase
ribonuclease activity regulator protein RraA CDS	PA1772	383.27	350.51	400.58	332.94	361.1	608.11	622.1	457.24	509.31	746.6	0.273258	0.135858	-0.562715	3.60829e-05	0.946787	1.76444e-09	-0.10547	0.769668	ribonuclease activity regulator protein RraA
cmaX CDS	PA1773	114.08	121.95	85.9	84.08	97.17	108.34	121.58	126.08	129.27	114.58	0.67147	2.6288e-06	0.217813	0.136533	0.566093	0.000202122	0.094422	0.739482	transporter
crfX CDS	PA1774	580.67	547.32	623.37	771.38	979.13	258.61	197.25	426.06	527.49	334.42	-0.212284	0.383531	1.48299	9.03582e-20	-1.57512	1.4934e-11	0.779572	0.0115197	hypothetical protein
cmpX CDS	PA1775	484.27	455.04	633.34	708.93	838.23	203.02	192.12	392.28	477.71	278.66	-0.355052	0.0447984	1.42776	5.19704e-27	-1.66842	5.63821e-24	0.811197	0.0091824	hypothetical protein
sigX CDS	PA1776	2494.89	1999.09	2222.99	2455.72	2608.32	1343.92	1243.39	1729.1	1775.12	1591.92	0.159553	0.39825	0.97686	9.83986e-11	-0.704792	9.91008e-08	0.369119	0.0935117	RNA polymerase sigma factor SigX
oprF CDS	PA1777	13225.3	13217.7	11378.2	12029.4	13357.1	10161.2	11817	13600.6	13111.1	11106.8	0.378489	0.00448855	0.447097	0.000947222	0.0435874	0.787926	0.182804	0.532207	outer membrane porin F
cobA CDS	PA1778	56.25	57.74	51.11	66.19	74.83	24.17	31.26	46.24	40.36	26.35	0.103823	0.662425	1.21599	1.38083e-11	-0.994803	6.57376e-06	0.367599	0.332258	uroporphyrin-III C-methyltransferase
assimilatory nitrate reductase CDS	PA1779	5.2	3.86	6.54	7.36	6.5	9.84	10.44	9.23	10.02	10.88	-0.308051	0.172179	-0.97307	2.84115e-06	0.773934	2.02278e-07	-0.0174626	0.952785	assimilatory nitrate reductase
nirD CDS	PA1780	5.08	4.72	6.12	8.46	6.36	9.11	6.58	6.98	10.5	10.21	-0.225711	0.591287	-0.491771	0.287137	0.371373	0.266864	0.17668	NA	assimilatory nitrite reductase small subunit
nirB CDS	PA1781	5.59	4.86	4.96	6.18	5.46	7.9	8.96	5.64	6.67	8.62	0.189617	0.37496	-0.505835	0.0144272	0.806289	3.16954e-06	-0.253528	0.406592	assimilatory nitrite reductase large subunit
serine/threonine-protein kinase CDS	PA1782	2.81	2.82	2.3	3.47	2.44	3.79	4.28	2.63	2.84	3.63	0.308169	0.321435	-0.33711	0.26506	0.756653	0.00336967	-0.37119	0.224722	serine/threonine-protein kinase
nasA CDS	PA1783	2.04	2.46	1.39	3.23	3.09	3.91	4.02	3.07	2.94	3.58	0.0780355	0.880801	-0.634472	0.0700068	0.813182	0.0257937	-0.27919	0.378198	nitrate transporter
hypothetical protein CDS	PA1784	14.77	13.38	20.03	18.22	18.49	203.6	185.02	175.85	159.84	174.85	-0.155432	0.486322	-3.59563	1.22957e-107	3.5447	7.35374e-124	-0.182354	0.429422	hypothetical protein
hypothetical protein CDS	PA1785	6.74	5.59	7.5	12.77	14.2	11.07	7.73	6.39	7.88	9.71	-0.594619	0.0950976	-0.416462	0.226894	-0.0813232	0.817467	-0.204549	0.588489	hypothetical protein
hypothetical protein CDS	PA1786	6.31	8.46	6.86	10.04	13.89	4.74	4.6	4.19	3.64	4.74	-0.194188	0.608271	0.83468	0.00211935	-0.913898	0.00349147	-0.141688	0.682982	hypothetical protein
acnB CDS	PA1787	1123.35	1269.17	347.79	495.4	517.25	182.85	181.62	165.95	156.96	222.9	1.65475	7.85137e-18	2.88932	2.76528e-114	-1.10203	2.16014e-08	-0.00979301	0.976953	aconitate hydratase B
hypothetical protein CDS	PA1788	188.45	174.3	159.44	147.21	160.38	115.27	103.74	161.47	192.64	257.89	0.486595	0.00104915	0.907278	2.29928e-09	-0.307143	0.0419045	0.790319	0.00263986	hypothetical protein
hypothetical protein CDS	PA1789	66.1	57.57	120.42	120.53	121.92	203.41	233.87	223.05	225.09	233.4	-0.692979	1.01258e-06	-1.63535	3.73779e-27	1.05058	3.10542e-15	0.04995	0.852579	hypothetical protein
hypothetical protein CDS	PA1790	106.05	100.76	42.75	64.01	67.41	14.14	12.74	12.06	12.21	19.8	1.09383	5.38447e-07	3.1102	5.1704e-70	-1.88009	2.6162e-15	0.0965329	0.815866	hypothetical protein
hypothetical protein CDS	PA1791	158.12	146.63	59.39	75.59	71.5	9.05	8.77	7.5	8.66	13.87	1.41183	9.0052e-23	4.2632	4.01992e-167	-2.72777	1.31708e-61	0.127909	0.752088	hypothetical protein
UDP-2,3-diacylglucosamine hydrolase CDS	PA1792	183.9	200.14	165.59	193.56	174.11	46.65	56.43	95.13	91.37	83.28	0.381514	0.0027002	2.07237	2.5365e-42	-1.57586	2.09284e-25	0.736966	0.00141091	UDP-2,3-diacylglucosamine hydrolase
ppiB CDS	PA1793	1196.61	1234.38	1295.38	1073.25	1001.46	398.52	377.39	721.5	656.58	706.96	0.376487	0.0496501	1.82478	1.53307e-46	-1.32768	6.99287e-14	0.795502	9.12e-06	peptidyl-prolyl cis-trans isomerase B
glnS CDS	PA1794	375.49	381.88	332.87	302.97	332.49	118.7	121.25	177.48	185.7	166.19	0.496056	0.000272829	1.83569	2.59885e-48	-1.22423	6.0896e-20	0.523934	0.00958308	glutamine--tRNA ligase
cysS CDS	PA1795	283.66	298.43	236.92	275.45	279.09	141.39	116.45	118.07	109.95	158.1	0.41166	0.00126811	1.35174	4.50089e-21	-0.826602	1.16037e-07	-0.00952034	0.979579	cysteine--tRNA ligase
folD CDS	PA1796	383.64	370.69	238.05	279.15	282.01	56.36	64.23	104.58	119.32	102.31	0.770503	1.54543e-09	2.82011	2.8988e-91	-1.93251	1.9402e-40	0.787822	0.000226521	bifunctional 5,10-methylene-tetrahydrofolate dehydrogenase/ 5,10-methylene-tetrahydrofolate cyclohydrolase
hypothetical protein CDS	PA1797	14.32	13	15.13	19.01	20.35	31.35	32.22	39.38	28.69	35.76	-0.135752	0.531065	-1.0336	1.44021e-10	1.00457	4.20872e-09	0.110951	0.735024	hypothetical protein
hypothetical protein CDS	PA1797a	43.35	50.15	37.37	39.03	52.95	36.8	39.29	36.16	38.44	34.84	0.379881	0.142852	0.474274	0.0504783	0.0198122	0.937155	-0.0560446	0.870107	hypothetical protein
parS CDS	PA1798	48.95	49.7	45.22	50.43	56.57	27.5	25.93	22.38	24.91	35.54	0.229229	0.166963	1.06228	3.0452e-12	-0.719712	6.16142e-06	0.0320774	0.933809	two-component sensor ParS
parR CDS	PA1799	64.44	80.62	58.01	64.23	68.88	28.2	34.08	41.57	49.23	50.22	0.453378	0.00866674	1.39359	8.36095e-15	-0.825769	8.96082e-07	0.543181	0.0200869	two-component response regulator ParR
tig CDS	PA1800	2293.2	2047.71	1086.38	1281.01	1235.85	325.37	322.59	392.48	425.03	559.36	1.1212	9.68251e-18	2.92026	4.59115e-109	-1.68266	4.70951e-44	0.453716	0.0669355	trigger factor
clpP CDS	PA1801	1112.12	1087.65	1123.91	1116.46	1084.54	470.04	503.75	970.12	1068.47	728.02	0.257943	0.0324219	1.35439	3.71607e-26	-0.983526	5.67668e-17	0.814466	0.0030581	ATP-dependent Clp protease proteolytic subunit
clpX CDS	PA1802	974.87	967.89	1270.01	1153.08	1128.25	1074.11	944.22	1394.9	1523.58	1195.13	-0.0169722	0.927314	0.125428	0.370657	-0.0309325	0.850658	0.404857	0.124625	ATP-dependent protease ATP-binding subunit ClpX
lon CDS	PA1803	943.5	750.5	1262.19	1110.29	1063.26	1097.35	874.24	1176.35	1042.7	1119.87	-0.164191	0.443404	-0.0362969	0.838541	-0.0174409	0.92786	0.160854	0.562446	Lon protease
hupB CDS	PA1804	14228.2	10627.2	12302.8	12417.5	11720.4	12087	10213.4	11810.2	10092.6	13986.3	0.302372	0.122804	0.338648	0.0493233	0.0768845	0.60668	0.0874195	0.786399	DNA-binding protein HU
ppiD CDS	PA1805	325.24	322.26	293.16	307.57	311.58	93.09	95.37	137.79	128.67	120.89	0.359842	0.000888828	1.95823	5.75957e-54	-1.48574	3.70844e-42	0.425967	0.0551852	peptidyl-prolyl cis-trans isomerase D
fabI CDS	PA1806	87.76	81.77	126.12	118.05	114.52	45.96	41.53	44.28	40.85	36.02	-0.225559	0.152942	1.13174	4.66778e-13	-1.24475	1.30003e-17	-0.103292	0.744558	NADH-dependent enoyl-ACP reductase
ABC transporter ATP-binding protein CDS	PA1807	55.01	64.68	88.49	77.8	85.03	31.43	25.1	31.1	29.85	25.53	-0.217389	0.217941	1.25682	2.44355e-14	-1.36015	4.07528e-15	0.0267852	0.942162	ABC transporter ATP-binding protein
ABC transporter permease CDS	PA1808	77.55	79.48	118.77	109.15	111.2	44.02	32.1	46.98	37.41	35.46	-0.256426	0.0817646	1.21972	2.76893e-12	-1.36087	3.7957e-13	0.0634574	0.874615	ABC transporter permease
ABC transporter permease CDS	PA1809	62.34	58.31	81.22	87.64	84.38	31.38	29.89	36.5	26.58	29.95	-0.212358	0.111413	1.15614	7.86218e-14	-1.25725	2.15097e-24	0.0182148	0.961247	ABC transporter permease
ABC transporter CDS	PA1810	86.01	76.7	155.07	129.01	137.1	53.4	49.11	51.79	47.38	46.39	-0.51506	0.00357739	0.845961	6.51168e-09	-1.24888	1.58733e-14	-0.0736503	0.798041	ABC transporter
solute-binding protein CDS	PA1811	66.13	61.24	94.26	89.05	83.62	37.63	28.29	45.06	50.57	44.91	-0.211583	0.183362	1.12798	1.90853e-11	-1.22496	1.19545e-11	0.46079	0.0782437	solute-binding protein
mltD CDS	PA1812	317.14	310.15	166.85	178.72	181.95	88.48	92.64	122.41	162.95	133.7	1.10208	4.2292e-25	1.9696	5.88668e-53	-0.753863	7.96972e-11	0.57159	0.0172806	membrane-bound lytic murein transglycosylase D
hydroxyacylglutathione hydrolase CDS	PA1813	67.43	75.61	83.06	81.33	85.08	78.52	94.91	118.76	123.11	103.45	0.0508705	0.765263	-0.0976069	0.566914	0.25945	0.100297	0.374213	0.1562	hydroxyacylglutathione hydrolase
hypothetical protein CDS	PA1814	105.95	120.6	125.11	135.93	130.09	134.78	143.66	147.88	149.58	156.53	0.0671557	0.660266	-0.117542	0.439416	0.295744	0.0144135	0.111891	0.61492	hypothetical protein
rnhA CDS	PA1815	190.82	218.61	152.58	181.4	169.05	68.09	64.51	96.18	98.38	103.7	0.556256	6.07952e-05	1.80019	3.80139e-32	-1.1303	2.84011e-16	0.550524	0.00342401	ribonuclease HI
dnaQ CDS	PA1816	119.56	118.08	102.52	114.91	120.52	57.72	54.44	54.23	66.45	67.81	0.346978	0.0112874	1.26127	7.00787e-18	-0.801364	1.06704e-08	0.148239	0.567015	DNA polymerase III subunit epsilon
hypothetical protein CDS	PA1817	100.89	96.02	141.8	138.31	154.06	134.26	148.18	131.22	136.22	166.58	-0.284373	0.0674299	-0.338023	0.0358021	0.16374	0.281194	0.0268533	0.93054	hypothetical protein
ldcA CDS	PA1818	52.83	54.7	74.02	78.15	73.6	77.32	79.75	91.99	85.31	72.27	-0.213736	0.0713998	-0.365103	0.00711142	0.262124	0.0220038	0.0786053	0.813169	lysine-specific pyridoxal 5'-phosphate-dependentcarboxylase LdcA
amino acid permease CDS	PA1819	88.58	84.73	110.59	121.33	126.85	186.33	183.69	160.59	143.7	176.87	-0.192124	0.166484	-0.911247	7.97731e-12	0.828737	1.71451e-11	-0.19831	0.3892	amino acid permease
nhaB CDS	PA1820	63.44	55.69	72.47	78.91	68.87	81.68	86.58	52.6	52.11	66.57	-0.0291777	0.877021	-0.315291	0.0362407	0.397063	0.00215295	-0.528877	0.0145702	Na(+)/H(+) antiporter NhaB
enoyl-CoA hydratase CDS	PA1821	280.01	272.23	272.83	270.61	266.76	181.52	187.76	216.36	246.31	262.11	0.300777	0.0135164	0.760341	9.73247e-09	-0.347276	0.00328052	0.363191	0.0699244	enoyl-CoA hydratase
fimL CDS	PA1822	160.2	175.2	161.87	192.61	177.36	107.41	106.47	98.57	96.59	126.17	0.191074	0.157983	0.827651	2.89485e-10	-0.524677	2.41124e-05	-0.00441991	0.988575	hypothetical protein
NADH pyrophosphatase CDS	PA1823	152.56	173.82	160.58	206.27	189.78	118.47	108.05	77.94	61.84	120.03	0.0870036	0.632954	0.705033	1.0197e-06	-0.506052	0.0010218	-0.335092	0.354788	NADH pyrophosphatase
hypothetical protein CDS	PA1824	82.39	81.62	43.97	66.55	67.02	22.73	20.12	11.77	13.55	25.36	0.736735	0.000660188	2.10871	4.62932e-38	-1.24579	3.21856e-08	-0.28899	0.479704	hypothetical protein
hypothetical protein CDS	PA1825	37.1	40.8	36.27	39.54	35.7	31.62	35.59	26.19	29.2	37.96	0.335917	0.0304959	0.391058	0.0343986	0.0567425	0.731227	-0.109396	0.740395	hypothetical protein
transcriptional regulator CDS	PA1826	25.47	27.65	25.5	29.07	25.95	42.73	43.83	25.71	36.72	40.72	0.254446	0.112975	-0.523347	0.00187009	0.888839	1.43198e-10	-0.305306	0.313789	transcriptional regulator
short-chain dehydrogenase CDS	PA1827	8.13	9.63	12.34	12.78	13.4	12.51	12.65	10.88	12.32	10.95	-0.259415	0.247027	-0.320497	0.217062	0.170194	0.369294	-0.132912	0.664541	short-chain dehydrogenase
short-chain dehydrogenase CDS	PA1828	53.5	56.24	95.4	92.16	92.57	111.76	114.59	104.65	101.39	138.28	-0.494966	0.000205624	-0.861397	3.60519e-09	0.476042	0.000174384	0.0113869	0.972168	short-chain dehydrogenase
hypothetical protein CDS	PA1829	46.64	43.64	82.82	71.8	64.53	65.52	67.17	78.72	91.54	93.03	-0.421974	0.0287169	-0.372785	0.0146248	0.0594107	0.752613	0.377761	0.0639919	hypothetical protein
hypothetical protein CDS	PA1830	865.6	816.66	1103.59	947.91	921.17	1281.06	1157.12	875.51	988.7	1514.78	0.0311118	0.884829	-0.353537	0.0106801	0.494964	0.00272414	-0.110549	0.773324	hypothetical protein
hypothetical protein CDS	PA1831	208.04	197.33	246.33	202.06	222.43	282.96	229.67	195.75	230.39	322.37	0.12445	0.530284	-0.157413	0.322003	0.392411	0.0364767	-0.044428	0.911543	hypothetical protein
protease CDS	PA1832	103.76	112.16	140.17	139.79	135.23	100.43	92.01	141.15	152.73	150.61	-0.0888294	0.532705	0.345136	0.0167549	-0.322719	0.0119654	0.589268	0.00117603	protease
oxidoreductase CDS	PA1833	103.15	126.05	120.2	144.95	134.83	218.14	233.13	135.09	148.29	214.23	0.052475	0.784246	-0.796254	4.81575e-08	0.958648	2.50989e-13	-0.405801	0.167908	oxidoreductase
alpha/beta hydrolase CDS	PA1833a	42.01	49.25	44.6	51.02	46.83	51.84	51.56	35.69	43.89	55.45	0.212972	0.182305	-9.49733e-05	0.999518	0.324362	0.0150555	-0.189458	0.54023	alpha/beta hydrolase
hypothetical protein CDS	PA1835	37.33	34.78	37.88	34.25	27.67	42.03	35.9	27.73	41.11	50.31	0.379182	0.101691	0.0686291	0.752729	0.423445	0.0512943	0.0133376	0.97495	hypothetical protein
transcriptional regulator CDS	PA1836	23.03	27.56	28.92	26.2	29.01	27.63	27.36	26.68	36.88	33.89	0.116647	0.595801	0.0561725	0.798349	0.171892	0.329582	0.21203	0.469427	transcriptional regulator
hypothetical protein CDS	PA1837	205.37	255.06	260.6	290.01	306.54	180.55	139.84	84.17	80.77	133.97	-0.0416799	0.836865	0.699258	4.66606e-05	-0.629211	0.000288319	-0.596856	0.0620561	hypothetical protein
hypothetical protein CDS	PA1837a	90.49	101.99	259.37	155.11	154.05	1982.24	2408.74	1538.74	1453.05	1484.72	-0.698479	0.0224436	-4.31887	6.18567e-177	3.67046	2.01088e-40	-0.520913	0.0173003	hypothetical protein
cysI CDS	PA1838	283.46	340.96	340.74	321.87	337.52	176.42	147.08	117.54	160.04	169.1	0.171742	0.290555	1.12486	6.16613e-14	-0.839997	1.77083e-08	-0.11509	0.728289	sulfite reductase
RNA methyltransferase CDS	PA1839	88.03	100.75	40.96	62.14	65.97	37.03	38.42	27.19	32.55	33.62	1.00389	8.91201e-06	1.49896	6.18109e-24	-0.369763	0.113724	-0.264955	0.256927	RNA methyltransferase
hypothetical protein CDS	PA1840	204.72	194.75	252.07	226.07	287.33	78.61	76.67	112.73	131.06	120.64	-0.0840126	0.693175	1.54052	8.08417e-24	-1.50873	3.6139e-18	0.603849	0.0030581	hypothetical protein
hypothetical protein CDS	PA1841	131.21	124.89	180.06	226.66	218.87	49.44	54.62	62.89	70.8	66.82	-0.427015	0.00553093	1.47679	1.01767e-20	-1.79057	8.11034e-30	0.336106	0.139694	hypothetical protein
hypothetical protein CDS	PA1842	148.58	144.84	298.31	411.55	458.59	115.8	108.92	84.76	73.99	86.99	-1.11943	4.57404e-08	0.564674	0.000290193	-1.57562	3.29874e-14	-0.427814	0.054786	hypothetical protein
metH CDS	PA1843	101.42	101.11	240.4	321.82	340.79	52.05	55.51	48.02	52.98	54.89	-1.2853	2.01969e-13	1.09188	3.44359e-17	-2.26558	6.76212e-36	-0.0511769	0.837111	B12-dependent methionine synthase
hypothetical protein CDS	PA1844	24.81	18.34	21.21	24.9	25.02	19.4	20.3	11.06	9.12	18.37	0.13468	0.610701	0.301033	0.24511	-0.0547339	0.785052	-0.52526	0.146855	hypothetical protein
hypothetical protein CDS	PA1845	23.2	17.11	24.21	24.66	20.55	11.59	12.88	7.38	7.24	11.42	0.0706556	0.807023	0.895639	0.000734693	-0.712775	0.00050525	-0.43327	0.196524	hypothetical protein
cti CDS	PA1846	81.97	77.27	66.63	77.26	77.4	23.3	23.52	26.56	30.27	28.2	0.380958	0.00435183	1.94352	9.90972e-45	-1.44874	1.23056e-28	0.258577	0.239163	cis/trans isomerase
Fe/S biogenesis protein NfuA CDS	PA1847	217.54	195.71	240.6	219.52	205.42	540.9	308.66	513.35	552.33	448.06	0.165418	0.360742	-0.854663	5.97008e-05	1.12218	1.18805e-05	0.209979	0.586061	Fe/S biogenesis protein NfuA
major facilitator superfamily transporter CDS	PA1848	4.59	6.27	6.04	7.22	7.07	4.82	5.76	3.39	4.36	5.18	-0.0486483	0.872329	0.209705	0.487339	-0.148869	0.507995	-0.270025	0.423821	major facilitator superfamily transporter
hypothetical protein CDS	PA1849	6.63	8.43	7.84	4.43	7.86	5.84	6.38	4.43	9.94	5.72	0.402337	0.398034	0.48007	0.340932	0.0426132	0.922873	0.0995491	NA	hypothetical protein
transcriptional regulator CDS	PA1850	17.62	22.21	27.45	29.52	27.7	28.7	30.78	36.04	38.34	35.8	-0.231426	0.20868	-0.397798	0.0359926	0.276175	0.0523047	0.284754	0.210996	transcriptional regulator
hypothetical protein CDS	PA1851	14.68	15.32	35.94	37.73	41.24	62.28	55.41	74.62	69.48	59.15	-1.07461	1.82731e-13	-1.78584	3.07846e-28	0.817057	2.33738e-08	0.187389	0.530166	hypothetical protein
hypothetical protein CDS	PA1852	829.56	914.18	1768.19	2004.71	2880.93	907.23	964.87	1866.26	2059.55	1787.9	-1.0589	6.25423e-06	0.0775102	0.584329	-1.03197	1.03051e-05	0.960349	5.34e-07	hypothetical protein
transcriptional regulator CDS	PA1853	50.73	52.54	38.05	53.57	45.58	27.87	30.52	36.61	33.35	33.04	0.445481	0.0146851	0.998858	9.40831e-10	-0.438479	0.0194346	0.215756	0.40198	transcriptional regulator
hypothetical protein CDS	PA1854	16.53	18.44	12.31	16.74	19.43	16.85	17.32	8.77	9.43	15.83	0.381029	0.122036	0.211716	0.274863	0.282056	0.223966	-0.511212	0.127678	hypothetical protein
hypothetical protein CDS	PA1855	18.04	20.63	9.34	12.9	17.87	20.44	21.2	16.66	14.26	33.34	0.783124	0.0253382	0.0808983	0.811312	0.821979	0.0099903	0.0198674	0.969138	hypothetical protein
cbb3-type cytochrome C oxidase subunit I CDS	PA1856	25.71	28.28	27.24	26.53	26.92	39.29	39.69	31.12	36.24	38.12	0.273707	0.0665062	-0.367033	0.0191217	0.75217	7.55736e-09	-0.162951	0.489459	cbb3-type cytochrome C oxidase subunit I
hypothetical protein CDS	PA1857	91.06	93.71	84.1	98.22	100.47	54.03	56.52	53.48	58.31	67.27	0.241701	0.0956966	0.919724	1.80031e-10	-0.565543	6.99083e-05	0.0985132	0.706702	hypothetical protein
str CDS	PA1858	17.8	19.59	21.23	25.07	24.57	28.74	32.19	22.49	27.77	34.31	-0.0644424	0.754608	-0.521725	0.00635514	0.567112	0.000419533	-0.109879	0.745268	streptomycin 3''-phosphotransferase
transcriptional regulator CDS	PA1859	16.45	22.97	30.15	27.07	24.22	63.37	62.17	76.12	81.43	74.63	-0.193725	0.445178	-1.48749	5.37992e-16	1.4007	2.90981e-17	0.284476	0.195058	transcriptional regulator
hypothetical protein CDS	PA1860	28.17	23.99	67.95	47.47	44.93	295.46	302.53	276.66	293.5	232.93	-0.755331	0.00410746	-3.32812	3.37852e-110	2.65147	2.54475e-31	-0.14456	0.623598	hypothetical protein
modC CDS	PA1861	26.35	30.64	39.04	41.26	43.77	87.02	93.35	44.61	59.94	61.54	-0.266056	0.0978323	-1.47833	3.57451e-22	1.32102	1.1847e-23	-0.652698	0.00555798	molybdenum ABC transporter ATP-binding protein ModC
modB CDS	PA1862	72.05	77.86	87.1	87.75	92.07	36.62	31.62	45.13	53.78	46.57	0.0218227	0.896789	1.31007	2.73782e-15	-1.17587	1.40019e-15	0.464346	0.0575695	molybdenum ABC transporter permease ModB
modA CDS	PA1863	48.92	49.77	55.03	58.53	64.18	27.28	29.57	38.41	47.06	36.91	0.00689905	0.973796	0.972335	8.61202e-09	-0.853188	2.53937e-08	0.472914	0.0708161	molybdenum ABC transporter substrate-binding protein ModA
transcriptional regulator CDS	PA1864	3.41	3.73	4.3	3.01	3.05	6.45	6.7	4.11	6.43	5.98	0.301986	0.456442	-0.691544	0.0608074	1.10783	0.000200616	-0.223352	0.547619	transcriptional regulator
Fanconi-associated nuclease CDS	PA1865	20.51	20.15	22.02	22.77	20.52	29.88	33.22	41	45.85	39.91	0.170355	0.274843	-0.451937	0.0050279	0.733283	2.39415e-07	0.391714	0.0906144	Fanconi-associated nuclease
hypothetical protein CDS	PA1866	18.74	19.45	19.23	24.75	22.39	36.7	36.91	29.86	28.91	35.12	0.060059	0.752677	-0.764702	1.64991e-07	0.933828	3.20947e-10	-0.226013	0.310851	hypothetical protein
hypothetical protein CDS	PA1866a	174.66	177.12	108.41	129.6	177.96	40.52	27.6	59.71	78.71	81.35	0.605114	0.0142422	2.53624	4.25644e-34	-1.79546	1.08103e-10	0.952746	0.000697805	hypothetical protein
xphA CDS	PA1867	13.07	9.78	8.27	11.63	12	2.74	2.23	2.63	2.34	2.85	0.367106	0.226847	2.31647	8.67798e-10	-1.82849	1.28885e-08	0.0333756	NA	type VI pilus biosynthesis protein
xqhA CDS	PA1868	2.59	2.84	2.62	4.08	3.38	5.34	6.17	3.72	3.64	5.06	-0.0331849	0.919604	-0.898842	0.000176159	0.971466	2.04745e-05	-0.434584	0.125305	secretion protein XqhA
acyl carrier protein CDS	PA1869	178.43	141.9	125.61	152.15	178.39	488.57	568.61	511.06	588.96	1022.94	0.344905	0.137287	-1.53491	4.02211e-20	1.98588	1.41095e-25	0.332657	0.378198	acyl carrier protein
hypothetical protein CDS	PA1870	5.44	6.77	14.04	8.5	10.56	48.47	40.82	28.82	38.67	42.97	-0.572047	0.12285	-2.67129	7.0175e-25	2.18163	6.30899e-17	-0.256033	0.406457	hypothetical protein
lasA CDS	PA1871	14.39	14.53	20.57	24.1	18.32	851.01	1039.68	287.01	314.17	886.78	-0.263323	0.181067	-5.83487	0	5.66058	3.71614e-231	-0.655073	0.131832	protease LasA
hypothetical protein CDS	PA1872	42.49	40.7	79.78	80.53	69.12	188.48	182.45	142.11	137.21	213.76	-0.604341	0.000101548	-1.97122	3.01745e-43	1.4731	6.4523e-26	-0.164397	0.625633	hypothetical protein
hypothetical protein CDS	PA1873	3.35	3.61	4.67	4.11	4.89	14.5	12.85	8.23	7.66	11.78	-0.121586	0.708679	-1.78284	3.83307e-12	1.76824	6.2421e-18	-0.507989	0.0878774	hypothetical protein
hypothetical protein CDS	PA1874	16.5	17.95	12.82	16.59	14.29	226.36	216.59	190.64	126.19	84.18	0.512219	0.000660499	-3.49774	1.94165e-166	4.11342	3.93373e-183	-0.551808	0.164491	hypothetical protein
hypothetical protein CDS	PA1875	8.5	10.26	8.11	9.29	9.75	99.18	83.12	100.12	65.9	40.62	0.317617	0.129342	-3.09084	3.79137e-73	3.51307	1.63352e-99	-0.290696	0.519981	hypothetical protein
ABC transporter ATP-binding protein/permease CDS	PA1876	7.13	8.87	8.79	9.85	8.74	82.53	82.05	69.79	44.94	52.69	0.0803665	0.709908	-3.17337	2.73989e-94	3.3629	3.23624e-153	-0.485703	0.118798	ABC transporter ATP-binding protein/permease
secretion protein CDS	PA1877	8.84	7.82	7.57	9.5	8.43	85.35	73.26	75.64	42.57	40.38	0.243159	0.270282	-3.05647	1.3086e-69	3.40476	7.56635e-95	-0.457004	0.24148	secretion protein
hypothetical protein CDS	PA1878	18.75	20.01	24.66	24.05	23.65	74.66	68.09	54.09	53.06	54.83	-0.0449151	0.841508	-1.69284	4.58386e-21	1.75706	6.49055e-32	-0.381017	0.0708334	hypothetical protein
hypothetical protein CDS	PA1879	21.74	20.24	25.9	26.24	28.07	33.53	34.95	27.98	26.06	28.32	-0.0768643	0.723736	-0.52048	0.0113837	0.554018	0.000507756	-0.297993	0.209902	hypothetical protein
oxidoreductase CDS	PA1880	19.44	23.09	22.53	23.1	21.59	85.09	95.28	78.44	67.81	68.05	0.192458	0.23439	-1.89972	8.15801e-38	2.20195	4.93004e-64	-0.310542	0.214955	oxidoreductase
oxidoreductase CDS	PA1881	33.53	34.83	41.81	30.57	32.46	88.9	82.85	157.44	128.35	107.26	0.229206	0.370519	-1.1437	4.36453e-11	1.47967	8.12656e-13	0.538968	0.0731128	oxidoreductase
transporter CDS	PA1882	65.85	54.2	95.95	68.21	81.38	37.03	28.6	39.35	53.42	49.46	-0.178357	0.517045	1.04449	2.79033e-06	-1.1069	3.67267e-06	0.464295	0.110028	transporter
NADH-quinone oxidoreductase subunit A CDS	PA1883	11.3	10.91	14.08	12.82	7.94	15.5	13.09	11.04	9.55	10.11	0.194307	0.610927	-0.177622	0.578643	0.483015	0.121124	-0.422291	0.167195	NADH-quinone oxidoreductase subunit A
transcriptional regulator CDS	PA1884	11.09	13.57	15.2	15.39	12.84	16.55	16.17	11.17	12.1	13.66	0.0364953	0.90029	-0.226477	0.395967	0.373647	0.0663685	-0.376038	0.1562	transcriptional regulator
hypothetical protein CDS	PA1885	9.48	10.9	17.84	16.87	15.08	35.27	36.16	25.94	26.93	34.65	-0.42847	0.0729316	-1.61836	5.12515e-13	1.29628	1.96909e-13	-0.275236	0.303197	hypothetical protein
polB CDS	PA1886	20.12	23.31	28.37	31.02	29.69	84.91	92.79	43.03	50.38	59.23	-0.180575	0.221667	-1.84898	3.83714e-38	1.77775	4.43223e-49	-0.75318	0.000479056	DNA polymerase II
hypothetical protein CDS	PA1887	20.71	24.81	43.95	36.18	31.17	328.41	351.31	150.56	204.87	232.31	-0.433915	0.0764096	-3.71137	5.43976e-132	3.36726	1.25672e-67	-0.725914	0.00410432	hypothetical protein
hypothetical protein CDS	PA1888	11.76	12.06	20.23	13.85	14.74	270.68	312.39	100.22	151.38	192.35	-0.184998	0.515323	-4.4223	9.56668e-197	4.3151	2.05762e-85	-0.843034	0.00605064	hypothetical protein
hypothetical protein CDS	PA1889	51.74	56.42	52.25	51.76	54.67	144.99	190.21	69.36	82.4	151.86	0.299628	0.0331086	-1.44697	5.31771e-19	1.85322	1.9371e-27	-0.59126	0.118038	hypothetical protein
glutathione S-transferase CDS	PA1890	45.09	55.88	85.15	85.9	79.51	46.82	54.77	56.71	66.56	70.85	-0.454292	0.00595596	0.170004	0.36895	-0.51441	0.000724288	0.318951	0.194178	glutathione S-transferase
hypothetical protein CDS	PA1891	18.99	33.61	42.17	53.34	58.49	14.04	10.15	7.53	6.33	8.35	-0.680402	0.020201	1.27868	3.87744e-05	-1.85695	7.77047e-15	-0.60396	0.0657633	hypothetical protein
hypothetical protein CDS	PA1892	48.4	64.15	96.86	99.42	104.03	18.95	15.51	14.68	15.63	14.33	-0.557656	0.00139347	1.87483	2.45288e-21	-2.32257	1.07237e-48	-0.195765	0.503666	hypothetical protein
hypothetical protein CDS	PA1893	58.91	79.92	94.02	106.34	113.55	27.04	25.13	19.07	17.41	19.02	-0.319471	0.103014	1.58531	3.92739e-22	-1.79462	5.85312e-37	-0.468711	0.0217274	hypothetical protein
hypothetical protein CDS	PA1894	254.74	270	411.18	391.31	439.48	45.23	33.12	46.37	34.11	31.68	-0.387329	0.00503525	2.91386	7.06944e-69	-3.17941	4.40909e-67	-0.052114	0.905363	hypothetical protein
hypothetical protein CDS	PA1895	136.41	158.88	247.3	238.47	248.57	61.91	43.14	42.59	38.97	40.04	-0.458913	0.000921908	1.66361	5.21471e-21	-2.00504	1.23683e-25	-0.336003	0.253578	hypothetical protein
hypothetical protein CDS	PA1896	105.13	127.61	126.79	160.45	162.27	24.75	22.15	16.12	14.06	17.34	-0.0917084	0.65698	2.48224	2.56635e-56	-2.45735	1.22617e-49	-0.526951	0.0226823	hypothetical protein
hypothetical protein CDS	PA1897	218.45	226.21	230	265.52	277.7	16.47	17.82	18.75	14.22	13.51	0.0582555	0.725139	3.86615	1.08522e-143	-3.68842	2.08648e-125	-0.123027	0.739533	hypothetical protein
qscR CDS	PA1898	34.86	30.62	39.05	47.72	49.73	68.65	54.49	39.24	39.38	81.05	-0.199324	0.31533	-0.727174	9.04415e-05	0.635175	0.000709281	-0.179738	0.691919	quorum-sensing control repressor
phzA2 CDS	PA1899	8.6	10.5	18	9.06	5.54	572.21	422.54	424.46	375.98	1340.77	0.0682365	0.910681	-5.49159	4.86941e-169	5.23249	8.11949e-17	0.312478	0.530754	phenazine biosynthesis protein PhzA
phzB2 CDS	PA1900	18.08	17.08	28.46	11.66	11.23	1388.9	1114.82	569.56	531.04	1842.32	0.275335	0.586478	-5.95281	3.54292e-276	5.88508	3.8498e-22	-0.245457	0.634464	phenazine biosynthesis protein PhzB
phzC2 CDS	PA1901	15.1	16.56	21.23	23.35	23.06	487.82	435.3	206.98	183.86	500.67	-0.23768	0.137987	-4.67445	1.38711e-230	4.54121	6.42191e-262	-0.478173	0.267861	phenazine biosynthesis protein PhzC
phzD2 CDS	PA1902	4.93	7.5	9.62	6.31	5.12	515.28	413.34	251.54	211.65	490.64	0.0802797	0.869219	-6.01404	5.62421e-198	6.14609	3.02498e-114	-0.43839	0.278296	phenazine biosynthesis protein PhzD
phzE2 CDS	PA1903	4.81	7.36	10.27	7.77	5.32	454.74	408.85	258.94	230.28	451.94	-0.0902505	0.833168	-5.95098	1.16189e-255	5.90369	5.20832e-107	-0.393761	0.283956	phenazine biosynthesis protein PhzE
phzF2 CDS	PA1904	5.99	7.16	9.91	7.31	7.89	461.51	406.92	350.55	292.56	490.47	-0.0769097	0.818259	-5.83985	2.29779e-255	5.84871	3.12474e-203	-0.184243	0.596703	trans-2,3-dihydro-3-hydroxyanthranilate isomerase
phzG2 CDS	PA1905	12.67	15.19	30.93	32.75	29.97	608.51	561.34	484.37	431.88	631.89	-0.885989	5.13311e-07	-5.19624	4.31019e-240	4.41267	1.04343e-254	-0.171631	0.567036	pyridoxamine 5'-phosphate oxidase
hypothetical protein CDS	PA1906	24.16	25.49	45.18	38.65	42.57	411.88	337.91	338.11	299.4	477.39	-0.488974	0.00954023	-3.72304	1.4891e-116	3.33169	3.57977e-83	-0.0196185	0.961247	hypothetical protein
hypothetical protein CDS	PA1907	5.3	5.7	22.25	22.97	22.39	66.17	58.3	52.99	43.18	81.59	-1.75076	7.27541e-32	-3.30755	8.85356e-86	1.6601	5.50604e-35	-0.0697534	0.87331	hypothetical protein
major facilitator superfamily transporter CDS	PA1908	4.88	5.59	19.58	25.2	26.06	21.62	19.01	20.06	13.06	19.19	-1.87351	3.53163e-21	-1.7648	1.02913e-16	-0.0125159	0.949436	-0.194018	0.581705	major facilitator superfamily transporter
hypothetical protein CDS	PA1909	8.03	6.35	35.88	37.07	30.68	19.01	17.51	25.93	17.17	21.33	-1.96669	1.4279e-24	-1.15367	1.25897e-07	-0.714498	1.4943e-05	0.206909	0.546493	hypothetical protein
femA CDS	PA1910	7.67	7.81	35.55	37.87	35.33	31.9	29.36	37.87	30.05	28.81	-1.94639	2.72046e-55	-1.79808	8.4544e-30	-0.0415093	0.758735	0.0700058	0.845049	ferric-mycobactin receptor FemA
femR CDS	PA1911	15.44	18.2	75.19	109.43	80.99	218.86	292.12	207.8	215.95	237.21	-2.09435	3.37949e-26	-3.73143	3.45457e-103	1.71901	1.13391e-15	-0.200548	0.468637	sigma factor regulator FemR
femI CDS	PA1912	84.07	78.05	166.78	210.42	167.13	350.49	325.65	382.13	440.16	409.98	-0.881891	3.65724e-08	-1.87483	6.68581e-39	1.0965	1.10955e-12	0.263197	0.22605	ECF sigma factor FemI
hypothetical protein CDS	PA1913	166.42	162.51	122.36	127.33	147.66	51.02	61.01	65.71	63.95	71.62	0.579192	0.000110679	1.73058	7.08677e-30	-1.03488	8.86456e-10	0.239976	0.320873	hypothetical protein
hypothetical protein CDS	PA1914	10.63	8.74	15.02	13.56	11.55	196.44	187.22	105.26	94.91	102.17	-0.193104	0.445841	-4.11395	1.0238e-148	4.0186	1.27856e-126	-0.879931	9.93e-07	hypothetical protein
hypothetical protein CDS	PA1915	17.95	19.58	27.25	29.85	29.06	91.87	90.79	68.59	68.35	71.96	-0.341289	0.0139795	-2.09751	2.62322e-48	1.8653	5.00355e-57	-0.376821	0.038195	hypothetical protein
amino acid permease CDS	PA1916	3.8	4.45	5.5	4.45	4	14.03	14.78	11.42	12.4	10.92	0.0936857	0.781671	-1.61196	2.82464e-12	1.81284	1.96084e-17	-0.291604	0.252691	amino acid permease
hypothetical protein CDS	PA1917	2.1	4.87	3.33	4.71	6.74	8.8	9.15	6.26	4.47	9.19	-0.198189	0.748465	-1.13827	0.0170392	1.03549	0.00394618	-0.350244	NA	hypothetical protein
hypothetical protein CDS	PA1918	2.01	2.67	2.96	3.23	3.37	5.63	5.73	4.61	3.43	3.75	-0.175225	0.585636	-1.08821	0.000295433	1.02171	1.22054e-06	-0.463849	0.122512	hypothetical protein
nrdG CDS	PA1919	7.21	7.82	17.87	25.63	16.26	36.52	45.48	22.67	29.48	18.79	-1.10963	2.12166e-05	-2.25577	3.79671e-25	1.23354	1.7905e-07	-0.679001	0.0289248	class III (anaerobic) ribonucleoside-triphosphate reductase activating protein NrdG
nrdD CDS	PA1920	2.91	3.22	6.18	7.75	6.66	21.29	19.19	15.88	16.01	10.32	-0.881151	1.08075e-05	-2.53356	9.18913e-39	1.75449	1.54821e-27	-0.441707	0.19025	anaerobic ribonucleoside triphosphate reductase
hypothetical protein CDS	PA1921	1.18	1.12	2.92	2.72	1.73	111.98	127.38	94.62	108.59	15.11	-0.775187	0.0977488	-6.45968	2.45114e-118	5.74689	6.27037e-142	-0.226038	0.657037	hypothetical protein
TonB-dependent receptor CDS	PA1922	1.72	1.74	1.28	1.6	1.9	110.87	128.16	145.87	143.4	7.06	0.388671	0.237441	-5.90017	9.72432e-214	6.38175	6.54182e-226	-0.0508696	0.917794	TonB-dependent receptor
cobaltochelatase subunit CobN CDS	PA1923	1.19	1.51	1.27	1.74	1.55	71.32	67.72	64.28	49.42	5.23	0.0992702	0.754002	-5.48648	4.99972e-224	5.68445	6.21114e-258	-0.20301	0.670093	cobaltochelatase subunit CobN
hypothetical protein CDS	PA1924	1.85	1.64	3.08	5.49	2.64	94.61	84.7	117.29	119.53	5.37	-0.733972	0.158196	-5.40362	2.39269e-72	4.71031	1.20449e-69	-0.0247953	0.960117	hypothetical protein
hypothetical protein CDS	PA1925	9.24	6.27	13.2	11.23	12.65	175.99	156.19	257.57	273.98	29.18	-0.389532	0.259189	-4.20755	7.36803e-77	3.91522	1.16271e-99	0.0534628	0.922592	hypothetical protein
hypothetical protein CDS	PA1926	67.91	68.76	54.23	59.63	60.06	28.44	25.33	36.48	34.47	20.17	0.506502	1.24887e-05	1.5229	4.52523e-26	-0.903628	1.69917e-11	0.150881	0.728809	hypothetical protein
metE CDS	PA1927	8.68	7.74	70.9	187.81	236.55	13.25	16.06	11.56	17.74	13.29	-3.59531	3.1184e-10	-0.650932	0.000547279	-3.04438	2.26536e-07	-0.0426725	0.916125	5-methyltetrahydropteroyltriglutamate-- homocysteine methyltransferase
rimJ CDS	PA1928	19.27	23.22	27.88	46.67	56.78	23.89	25.17	22.92	28.1	29.63	-0.746921	0.0178195	-0.0262805	0.909404	-0.62039	0.0379987	0.117644	0.69626	ribosomal protein alanine acetyltransferase
hypothetical protein CDS	PA1929	30.96	31.95	34.02	45.49	51.64	39.25	31.88	33.38	34.33	44.59	-0.195369	0.464546	0.00475028	0.985389	-0.0918048	0.718266	0.0576349	0.874768	hypothetical protein
chemotaxis transducer CDS	PA1930	13.68	14.88	31.9	23.76	23.7	362.43	360.31	288.45	307.91	260.36	-0.616118	0.00731682	-4.4716	2.74033e-226	3.93813	4.82056e-90	-0.316275	0.182381	chemotaxis transducer
ferredoxin CDS	PA1931	6.19	8.34	16.27	15.12	12.21	92.83	91.34	65.24	78.82	65.73	-0.716626	0.0111857	-3.46486	8.47967e-62	2.84258	3.09744e-55	-0.369427	0.129438	ferredoxin
hydroxylase molybdopterin-containing subunit CDS	PA1932	9.75	12.24	15.57	21.71	19.08	32.8	32	21.86	26.02	32.46	-0.491226	0.0266875	-1.37199	1.03131e-12	0.984423	3.32487e-08	-0.25823	0.361735	hydroxylase molybdopterin-containing subunit
hydroxylase large subunit CDS	PA1933	67.74	70.82	101.21	124.24	104.41	222.85	224.07	152.56	169.01	193.67	-0.391479	0.00505013	-1.50629	2.19183e-32	1.2222	8.94834e-20	-0.365043	0.0782437	hydroxylase large subunit
hypothetical protein CDS	PA1934	32.13	38.25	47.6	40.86	52.06	22.33	25	15.15	18.87	27.6	-0.144013	0.555	0.747977	0.00108161	-0.779955	0.000159325	-0.184661	0.632914	hypothetical protein
hypothetical protein CDS	PA1937	18.75	24.57	27.79	25.35	19.73	26.62	31.66	24.79	27.01	37.19	0.0994488	0.763338	-0.249407	0.366039	0.459764	0.0582553	0.0142335	0.971448	hypothetical protein
hypothetical protein CDS	PA1938	24.95	26.84	38.2	37.04	32.49	69.15	64.89	46.65	48.15	62.18	-0.201287	0.277482	-1.18887	2.1608e-13	1.0959	8.27413e-13	-0.33742	0.173577	hypothetical protein
hypothetical protein CDS	PA1939	210.4	179.22	399.02	300.34	305.64	612.36	576.31	595.53	546.2	637.91	-0.509276	0.0212495	-1.42399	3.71476e-24	1.01602	2.05355e-07	-0.00580644	0.983327	hypothetical protein
hypothetical protein CDS	PA1940	118.57	121.67	135.99	117.31	126.67	115.45	106.12	145.97	151.29	172.84	0.189634	0.258069	0.296703	0.0350752	0.00523354	0.974312	0.469768	0.0148145	hypothetical protein
hypothetical protein CDS	PA1941	91.78	100.06	47.52	53.96	55.29	61.37	73.49	41.25	47.38	69	1.14198	3.14603e-20	0.6874	2.79825e-06	0.567156	0.000227318	-0.324897	0.318617	hypothetical protein
hypothetical protein CDS	PA1942	29.77	22.56	68.18	49.16	52.88	84.48	74.4	62.11	92.11	166.69	-0.830816	0.0026645	-1.4093	2.49201e-09	0.674757	0.002882	0.308302	0.479964	hypothetical protein
hypothetical protein CDS	PA1943	28.24	29.45	51.51	51	49.24	67.68	67.97	104.28	102.66	87.88	-0.537888	6.72053e-05	-1.05008	2.66875e-12	0.621615	7.37831e-07	0.495758	0.0355296	hypothetical protein
hypothetical protein CDS	PA1944	24.48	25.44	63.05	54.8	44.54	128.93	126.81	146.81	145.05	139.19	-0.83963	4.96219e-05	-2.17202	6.81352e-56	1.4282	1.65614e-13	0.158907	0.480611	hypothetical protein
transcriptional regulator CDS	PA1945	10.84	9.67	18.33	18.64	17.69	45.89	40.2	27.2	26.49	38.48	-0.553701	0.000907175	-1.88152	6.40998e-27	1.43534	2.90533e-23	-0.446249	0.108375	transcriptional regulator
rbsB CDS	PA1946	44.19	49.37	43.99	47.62	49.23	57.56	57.6	91.31	72.59	58.89	0.263708	0.0734034	-0.119369	0.460845	0.494314	0.000164317	0.323137	0.334107	ribose ABC transporter substrate-binding protein
rbsA CDS	PA1947	11.24	15.14	6.89	10.65	10.98	11.19	14.82	13.18	10.2	9.18	0.731823	0.00561535	0.197587	0.381415	0.649875	0.0113762	-0.22035	0.544837	ribose transporter RbsA
rbsC CDS	PA1948	30.61	34.85	27.16	30.62	31.07	31.83	28.26	35.32	35.13	32.97	0.411604	0.0075256	0.30148	0.0886329	0.221713	0.158773	0.184265	0.471664	ribose ABC transporter permease
rbsR CDS	PA1949	34.78	36.01	29.59	39.29	35.38	36.48	46.61	38.21	45.06	35.15	0.298102	0.0897655	-0.0498213	0.790904	0.458426	0.0181275	-0.065209	0.857594	ribose operon repressor RbsR
rbsK CDS	PA1950	48.26	64.5	63.06	93.44	77.92	150.66	173.46	115.28	108.46	157.06	-0.194237	0.428759	-1.34028	5.74613e-16	1.24911	6.54906e-11	-0.32649	0.24955	ribokinase
hypothetical protein CDS	PA1951	30.4	27.6	40.39	33.81	34.58	163.08	179.32	193.68	170.4	163.57	-0.0537507	0.81264	-2.37384	1.9171e-60	2.42442	2.35339e-50	0.0372696	0.908161	hypothetical protein
hypothetical protein CDS	PA1952	0.54	2.18	2.82	1.89	2.06	4.97	3.58	4.25	4.13	3.25	-0.410682	0.529565	-1.41871	0.00842857	1.09614	0.00151462	-0.114697	NA	hypothetical protein
hypothetical protein CDS	PA1953	6.25	5.91	6.87	9.27	9.87	12.08	17.06	7.55	10.17	13.44	-0.225134	0.458302	-1.06325	0.000209004	0.941938	0.000264589	-0.417919	0.244557	hypothetical protein
hypothetical protein CDS	PA1954	7.36	7.82	7.97	8.9	8.18	16	19.1	11.38	14.37	15.99	0.134175	0.559403	-1.02324	3.72631e-06	1.26755	1.98503e-12	-0.311229	0.278296	hypothetical protein
hypothetical protein CDS	PA1955	2.52	4.04	2.62	2.88	3.48	5.32	8.31	4.51	4.38	7.18	0.394711	0.363981	-0.852071	0.0430599	1.36224	3.58124e-05	-0.289268	0.47761	hypothetical protein
hypothetical protein CDS	PA1956	3.76	3.1	5.82	5.81	4.95	8.06	6.16	5.79	4.99	9.62	-0.391077	0.299875	-0.854639	0.0418081	0.568558	0.0508958	-0.0649786	0.895279	hypothetical protein
hypothetical protein CDS	PA1957	21.9	25.21	21.83	32.4	30.28	7.25	9.24	14.46	23.99	11.49	0.0157932	0.959212	1.67934	6.92311e-11	-1.54563	5.09439e-10	0.773696	0.0407848	hypothetical protein
transporter CDS	PA1958	62.85	68.7	59.54	64.88	61.52	28.91	27.6	50.68	54.41	45.21	0.354273	0.0102581	1.39393	8.10944e-16	-0.92752	7.11195e-11	0.757847	0.00099521	transporter
bacA CDS	PA1959	167.21	187.1	65.96	94.47	98.67	24.15	23.33	24.56	31.21	35.26	1.29529	6.07694e-11	3.07227	3.62109e-94	-1.64461	3.10542e-15	0.316469	0.24644	undecaprenyl-diphosphatase
hypothetical protein CDS	PA1960	37.56	39.69	13.28	23.46	23.39	17.3	17.66	12.04	16.14	17.97	1.19783	5.21957e-06	1.31605	1.08905e-12	0.0113437	0.96831	-0.173527	0.588938	hypothetical protein
transcriptional regulator CDS	PA1961	17.71	18.19	9.92	16.63	14.34	16.88	16.89	17.46	19.87	14.09	0.662423	0.00703979	0.26634	0.187806	0.510866	0.0339056	0.0205266	0.958766	transcriptional regulator
azoR2 CDS	PA1962	7.78	6.32	5.31	4.9	7.47	5.68	7.82	4.05	3.79	8.95	0.513647	0.127301	0.241677	0.49452	0.388228	0.223034	-0.212359	0.660596	FMN-dependent NADH-azoreductase
hypothetical protein CDS	PA1963	212.75	255.39	249.31	308.36	317.81	134.49	150.88	259.75	229.33	237.9	-0.0454572	0.834614	0.891738	4.18189e-08	-0.824804	6.62747e-07	0.710625	0.00081642	hypothetical protein
ABC-F family ATPase CDS	PA1964	144.82	136.03	132.39	151.16	175.84	20.76	21.55	59.66	61.13	27.27	0.146472	0.445841	2.90627	1.63485e-94	-2.63884	4.96342e-55	0.926449	0.013539	ABC-F family ATPase
hypothetical protein CDS	PA1965	115.76	113.26	114.56	132.28	114.32	38.16	42.02	58.86	59.89	66.74	0.198874	0.196745	1.68982	1.06161e-21	-1.37751	9.77419e-19	0.579442	0.00692986	hypothetical protein
hypothetical protein CDS	PA1966	68.67	72.51	36.5	63.23	56.64	29.97	42.42	29.69	42.77	36.35	0.700891	0.00530418	1.13804	3.87721e-08	-0.314638	0.272814	-0.0007766	0.998654	hypothetical protein
hypothetical protein CDS	PA1967	74.42	72.73	84.68	68.44	70.15	67.31	75.71	61.2	108.13	69.31	0.24665	0.22787	0.220965	0.194587	0.13879	0.480013	0.126953	0.759758	hypothetical protein
hypothetical protein CDS	PA1968	44.13	48.94	43.47	43.26	39.38	74.1	78.18	65.07	70.3	110.21	0.412417	0.0335664	-0.527465	0.0094659	1.05207	2.07212e-10	0.0784109	0.847116	hypothetical protein
hypothetical protein CDS	PA1969	153.96	149.17	110.83	138.13	129.93	63.22	59.87	70.82	68.27	121.41	0.533445	0.00027859	1.47756	8.03644e-21	-0.830066	7.74109e-08	0.408285	0.241532	hypothetical protein
hypothetical protein CDS	PA1970	43.45	38.8	52.96	74.44	67.83	28.84	21.16	25.03	20.12	26.08	-0.383225	0.0914575	0.889066	0.000859302	-1.16068	7.51645e-07	-0.066493	0.870107	hypothetical protein
braZ CDS	PA1971	13.61	13.71	112.92	115.74	99.08	22.41	22.93	44.88	26.02	48.19	-2.7112	1.10162e-78	-0.547915	0.0022187	-2.05944	1.4988e-46	0.668872	0.0451	branched-chain amino acid transport system 3 carrier protein
hypothetical protein CDS	PA1972	3.03	2.23	3.09	3.53	3.97	4.64	4.98	3.16	4.88	5.06	-0.144973	0.655604	-0.682103	0.0196706	0.645692	0.00271272	-0.130863	0.730763	hypothetical protein
pqqF CDS	PA1973	10.1	12.67	15.75	21.49	19.72	18.73	19.47	15.24	12.79	18.93	-0.459325	0.0223147	-0.565392	0.00120024	0.212438	0.233596	-0.26629	0.355183	coenzyme PQQ synthesis protein F
hypothetical protein CDS	PA1974	103.2	154.43	4.82	3.92	5.12	6.43	5.45	3.76	3.98	7.7	4.97947	3.48663e-104	4.59461	3.11407e-113	0.555036	0.0225333	-0.177777	0.693256	hypothetical protein
hypothetical protein CDS	PA1975	197.13	294.52	11.46	36.52	50.37	4.78	4.98	5.23	6.62	5.16	2.71136	6.60342e-05	5.80658	6.47263e-181	-2.28491	0.00087381	0.192313	0.568487	hypothetical protein
ercS' CDS	PA1976	80.96	118.26	4.37	9.04	12.42	6.22	6.65	4.14	3.67	5.69	3.65185	2.21977e-24	4.11465	9.22234e-115	-0.207703	0.59906	-0.464988	0.113456	sensor histidine kinase
hypothetical protein CDS	PA1977	63.15	82.14	8.12	28.64	36.12	6.2	7.34	7.07	5.65	4.54	1.585	0.0246394	3.5799	1.05621e-71	-1.45834	0.0393512	-0.193411	0.621777	hypothetical protein
glycerol metabolism activator CDS	PA1978	154.28	190.98	57.61	113.37	138.85	12.99	15.25	46.91	29.85	15.62	0.985786	0.00367741	3.77666	6.83981e-103	-2.6017	8.3461e-15	0.783547	0.0619344	glycerol metabolism activator
eraS CDS	PA1979	87.76	128.57	5.45	28.42	40.2	5.45	8.33	4.51	4.33	6.03	1.88564	0.0213661	4.11853	8.31744e-72	-1.36217	0.113083	-0.402417	0.266273	sensor kinase EraS
eraR CDS	PA1980	148.51	207.76	3.45	14.55	24.01	2.64	5.5	2.67	3.09	4.76	3.13554	4.73231e-05	5.46021	1.20927e-26	-1.31238	0.131238	-0.170024	NA	response regulator EraR
hypothetical protein CDS	PA1981	201.72	346.85	1.53	4.8	8.7	3.33	2.39	0.89	1.82	1.46	4.93367	5.33087e-12	6.70436	4.24808e-135	-0.570658	0.336738	-0.766492	NA	hypothetical protein
exaA CDS	PA1982	914.64	1323.05	5.53	11.35	12.92	10.33	8.32	6.68	8.16	8.9	6.86701	5.57748e-107	7.0567	0	0.115651	0.749557	-0.219853	0.457967	quinoprotein ethanol dehydrogenase
exaB CDS	PA1983	1560.62	1919.63	5.18	30.57	65.22	7.9	6.88	4.97	4.17	5.91	4.26236	4.48976e-07	8.01752	0	-1.55784	0.101774	-0.469669	NA	cytochrome C550
exaC CDS	PA1984	729.67	1155.59	59.81	87.23	64.01	15.85	25.52	195.65	80.44	38.07	3.94573	2.21313e-63	5.5608	1.66811e-35	-1.53965	1.57165e-09	0.742209	0.0920636	NAD+ dependent aldehyde dehydrogenase ExaC
pqqA CDS	PA1985	2554.41	3194.77	555.71	641.44	804.62	7703.55	8934.04	4980.14	5232.62	5806.03	2.34763	1.92265e-32	-1.35044	1.6775e-19	3.81217	2.89824e-85	-0.608626	0.00159346	coenzyme PQQ synthesis protein A
pqqB CDS	PA1986	341.38	485.22	48.53	77.33	112.22	76.6	76.33	118.51	87.92	86.27	2.57023	7.09288e-16	2.60408	1.32547e-55	0.148281	0.660307	0.31523	0.306485	coenzyme PQQ synthesis protein B
pqqC CDS	PA1987	285.83	385.85	33.57	52.88	72.79	80.95	78.35	86.04	59.29	81.73	2.85417	6.82551e-22	2.24774	6.93527e-45	0.776939	0.0101607	-0.0673973	0.85617	pyrroloquinoline-quinone synthase
pqqD CDS	PA1988	214.35	305.99	29.13	40.62	51.41	74.21	78.16	73.99	46.26	66.61	2.89363	5.68368e-29	1.94249	1.07222e-25	1.10275	1.15867e-05	-0.251249	0.467138	coenzyme PQQ synthesis protein D
pqqE CDS	PA1989	144.48	192.35	14.08	22.7	27.8	55.44	52.35	44.95	32.94	50.38	3.16542	1.94338e-31	1.81675	5.30854e-30	1.50657	3.03061e-08	-0.302571	0.318055	coenzyme PQQ synthesis protein E
pqqH CDS	PA1990	80.72	111.07	8.32	9.83	10.88	34.34	29.54	24.31	22.13	29.12	3.53627	2.1141e-75	1.75792	5.51953e-25	1.91376	1.26883e-27	-0.321355	0.209953	peptidase
iron-containing alcohol dehydrogenase CDS	PA1991	67.43	82.49	40.26	50.42	54.72	38.67	33.18	48.16	41.7	37.34	0.891875	1.39853e-06	1.23622	3.15589e-14	-0.22709	0.240366	0.217939	0.47501	iron-containing alcohol dehydrogenase
ercS CDS	PA1992	33.05	36.02	15.62	22.41	25.43	19.41	23.43	16.65	14.45	15.76	0.967648	1.71865e-05	0.867518	1.10823e-07	0.22013	0.374121	-0.419787	0.0916075	sensor histidine kinase
hypothetical protein CDS	PA1993	31.63	27.94	33.05	37.35	42.32	13.79	13.81	25.75	21.17	18.2	-0.0622637	0.775067	1.28744	5.38877e-13	-1.23648	4.22755e-13	0.5806	0.0451	hypothetical protein
[truncated: 3,565 more rows]
